# Supplementary material for: The cause and effect of gut microbiota in development of inflammatory disorders of the breast
Source: Eur J Med Res. 2023 Sep 7;28:324. doi: 10.1186/s40001-023-01281-6 (PMC10483784; doi:10.1186/s40001-023-01281-6)
Supplement: Supplementary file 1 — Additional file 1: Table S1. IVs used in MR analysis of the association between GM and IDB. Table S2. Casual effects of MR analysis between GM and IDB. Table S3. F-statistic results of MR analysis. Table S4. Results of sensitivity analysis. [file 40001_2023_1281_MOESM1_ESM.xlsx]

## Sheet: Table S1
Table S1 IVs used in MR analysis of the association between GM and IDB
SNP	Exposure	effect_allele.exposure	other_allele.exposure	effect_allele.outcome	other_allele.outcome	beta.exposure	se.exposure	pval.exposure	beta.outcome	se.outcome	pval.outcome
rs10841473	phylum.Actinobacteria.id.400.summary.txt.gz	G	C	G	C	-0.0596572	0.0117537	4.46577e-07	0.0280909	0.0448346	0.530958
rs11766971	phylum.Actinobacteria.id.400.summary.txt.gz	T	C	T	C	0.0476376	0.010646	9.39927e-06	-0.046025	0.0378149	0.223561
rs12528285	phylum.Actinobacteria.id.400.summary.txt.gz	C	T	C	T	0.0809469	0.0180784	5.68792e-06	0.00301932	0.0601073	0.959937
rs13192624	phylum.Actinobacteria.id.400.summary.txt.gz	T	C	T	C	-0.0522862	0.0117742	9.32576e-06	0.0320532	0.0440065	0.466384
rs1397793	phylum.Actinobacteria.id.400.summary.txt.gz	G	A	G	A	-0.0521387	0.0111587	3.73769e-06	-0.0643833	0.0412395	0.118476
rs1879087	phylum.Actinobacteria.id.400.summary.txt.gz	C	T	C	T	0.101683	0.0216503	2.47727e-07	-0.115431	0.0739495	0.118538
rs4429415	phylum.Actinobacteria.id.400.summary.txt.gz	C	T	C	T	0.0581908	0.0111343	2.05146e-07	-0.00917846	0.0378718	0.808504
rs4988235	phylum.Actinobacteria.id.400.summary.txt.gz	G	A	G	A	0.084524	0.0114729	1.12221e-13	-0.00105958	0.0386274	0.978116
rs55888705	phylum.Actinobacteria.id.400.summary.txt.gz	A	G	A	G	0.0534221	0.0109975	1.31242e-06	0.0225705	0.0419438	0.5905
rs62448869	phylum.Actinobacteria.id.400.summary.txt.gz	T	A	T	A	-0.0524531	0.0108226	1.13897e-06	0.00187656	0.0381294	0.960748
rs638382	phylum.Actinobacteria.id.400.summary.txt.gz	T	C	T	C	-0.0501706	0.0111272	5.02893e-06	-0.0119957	0.0379352	0.751839
rs6430601	phylum.Actinobacteria.id.400.summary.txt.gz	T	G	T	G	0.0700828	0.0153019	2.37736e-06	0.0501411	0.057986	0.387198
rs6496870	phylum.Actinobacteria.id.400.summary.txt.gz	T	C	T	C	0.0510777	0.0113809	4.61743e-06	-0.026412	0.0392366	0.500853
rs6743026	phylum.Actinobacteria.id.400.summary.txt.gz	T	C	T	C	0.0589446	0.0134622	9.8833e-06	-0.00594469	0.0477225	0.900866
rs74037001	phylum.Actinobacteria.id.400.summary.txt.gz	G	A	G	A	-0.0819391	0.0165334	6.7124e-07	0.0317478	0.0663298	0.632198
rs75211493	phylum.Actinobacteria.id.400.summary.txt.gz	G	A	G	A	0.0840786	0.0184739	9.27186e-06	0.0611911	0.0734321	0.404675
rs7570971	phylum.Actinobacteria.id.400.summary.txt.gz	A	C	A	C	0.086653	0.0113623	1.41347e-14	-0.0120597	0.0385103	0.754164
rs80124826	phylum.Actinobacteria.id.400.summary.txt.gz	T	C	T	C	-0.124191	0.0278566	8.75422e-06	-0.0584053	0.11623	0.615317
rs857444	phylum.Actinobacteria.id.400.summary.txt.gz	C	T	C	T	0.0507315	0.0109885	3.80349e-06	0.12186	0.0384118	0.00151151
rs9833771	phylum.Actinobacteria.id.400.summary.txt.gz	T	C	T	C	0.0490077	0.0106564	4.0744e-06	-0.0238928	0.0377677	0.526979
rs17343978	phylum.Bacteroidetes.id.905.summary.txt.gz	A	C	A	C	-0.0556041	0.0120272	7.2247e-06	-0.0451827	0.0466101	0.332359
rs2032750	phylum.Bacteroidetes.id.905.summary.txt.gz	T	C	T	C	-0.0510857	0.0106804	1.70835e-06	0.0123566	0.0377588	0.743478
rs6586324	phylum.Bacteroidetes.id.905.summary.txt.gz	T	C	T	C	0.0477792	0.0105437	7.36878e-06	0.0105555	0.0380592	0.781516
rs72706335	phylum.Bacteroidetes.id.905.summary.txt.gz	T	C	T	C	-0.223193	0.0493382	7.13111e-06	-0.0714728	0.120962	0.554608
rs73512608	phylum.Bacteroidetes.id.905.summary.txt.gz	G	A	G	A	-0.123117	0.0236743	2.53891e-07	-0.0101492	0.0846151	0.904527
rs73846128	phylum.Bacteroidetes.id.905.summary.txt.gz	A	G	A	G	-0.0664262	0.0133481	4.78296e-07	0.072332	0.0531382	0.173449
rs73975615	phylum.Bacteroidetes.id.905.summary.txt.gz	G	A	G	A	-0.207163	0.0442629	1.20411e-06	0.170309	0.224898	0.448888
rs7546249	phylum.Bacteroidetes.id.905.summary.txt.gz	T	A	T	A	-0.0569173	0.0118382	1.41931e-06	-0.0342073	0.0412178	0.406587
rs929878	phylum.Bacteroidetes.id.905.summary.txt.gz	C	T	C	T	-0.0540001	0.0121526	6.5112e-06	-0.0709298	0.0459586	0.122748
rs2314810	phylum.Cyanobacteria.id.1500.summary.txt.gz	C	G	C	G	-0.218257	0.0464571	4.24763e-06	-0.0324105	0.0888953	0.715417
rs2553290	phylum.Cyanobacteria.id.1500.summary.txt.gz	A	T	A	T	0.0962131	0.0202617	3.61331e-06	-0.0295618	0.0531435	0.578031
rs2585223	phylum.Cyanobacteria.id.1500.summary.txt.gz	T	C	T	C	0.111364	0.0247743	8.85734e-06	0.0122622	0.0575696	0.831329
rs584122	phylum.Cyanobacteria.id.1500.summary.txt.gz	C	T	C	T	-0.151774	0.0326827	4.22775e-06	0.025866	0.0801741	0.746982
rs61972390	phylum.Cyanobacteria.id.1500.summary.txt.gz	T	C	T	C	0.107346	0.0242469	9.11371e-06	-0.0234351	0.0548769	0.669345
rs7148504	phylum.Cyanobacteria.id.1500.summary.txt.gz	G	T	G	T	0.0800404	0.0176621	6.62391e-06	-0.00822448	0.038323	0.830072
rs76531781	phylum.Cyanobacteria.id.1500.summary.txt.gz	T	C	T	C	-0.231868	0.0493393	2.87336e-06	-0.049055	0.0960575	0.609572
rs789068	phylum.Cyanobacteria.id.1500.summary.txt.gz	G	A	G	A	-0.111385	0.0212922	1.57171e-07	0.0316441	0.0541297	0.558819
rs9864379	phylum.Cyanobacteria.id.1500.summary.txt.gz	T	C	T	C	-0.138933	0.0268045	2.03334e-07	-0.00171778	0.0532199	0.974251
rs10202904	phylum.Euryarchaeota.id.55.summary.txt.gz	T	G	T	G	-0.115986	0.0230271	6.1888e-07	-0.0197283	0.0383957	0.607382
rs11022995	phylum.Euryarchaeota.id.55.summary.txt.gz	G	A	G	A	-0.10373	0.0228889	7.73001e-06	-0.0249754	0.0376647	0.507267
rs34928225	phylum.Euryarchaeota.id.55.summary.txt.gz	T	C	T	C	0.19977	0.0425421	4.33093e-06	0.024047	0.0651825	0.712189
rs45498998	phylum.Euryarchaeota.id.55.summary.txt.gz	G	A	G	A	-0.131882	0.029229	5.32453e-06	0.024254	0.0519138	0.640358
rs6064552	phylum.Euryarchaeota.id.55.summary.txt.gz	T	C	T	C	-0.123612	0.0275749	9.3378e-06	0.0309228	0.0487219	0.525637
rs6508769	phylum.Euryarchaeota.id.55.summary.txt.gz	T	C	T	C	0.150529	0.0337091	8.12354e-06	0.117348	0.0532573	0.0275658
rs76029318	phylum.Euryarchaeota.id.55.summary.txt.gz	T	C	T	C	0.214866	0.0438442	1.04622e-06	0.00854445	0.0782186	0.913014
rs7635189	phylum.Euryarchaeota.id.55.summary.txt.gz	G	A	G	A	0.119983	0.0259356	4.635e-06	-0.0106895	0.0419411	0.798825
rs77658038	phylum.Euryarchaeota.id.55.summary.txt.gz	A	C	A	C	-0.160157	0.0340856	4.7542e-06	-0.025894	0.0466017	0.578453
rs894996	phylum.Euryarchaeota.id.55.summary.txt.gz	C	A	C	A	0.203577	0.0440033	5.11931e-06	0.00267817	0.0740341	0.971143
rs112334273	phylum.Firmicutes.id.1672.summary.txt.gz	G	A	G	A	0.0627459	0.0127415	9.26452e-07	-0.053909	0.0420962	0.200329
rs13421739	phylum.Firmicutes.id.1672.summary.txt.gz	C	G	C	G	0.0943944	0.0179641	1.94644e-06	0.0287745	0.074394	0.698914
rs2273429	phylum.Firmicutes.id.1672.summary.txt.gz	A	G	A	G	-0.0702112	0.0153063	9.26239e-06	-0.0924443	0.0614428	0.132438
rs2332027	phylum.Firmicutes.id.1672.summary.txt.gz	G	A	G	A	-0.0482656	0.0104823	4.04546e-06	0.0373696	0.0388701	0.336353
rs2547978	phylum.Firmicutes.id.1672.summary.txt.gz	A	G	A	G	0.0465802	0.0105075	8.56845e-06	-0.0164664	0.0388468	0.671653
rs3792064	phylum.Firmicutes.id.1672.summary.txt.gz	G	A	G	A	0.0897349	0.0182532	6.75498e-07	0.0695154	0.0848821	0.412807
rs3852931	phylum.Firmicutes.id.1672.summary.txt.gz	C	T	C	T	-0.0482086	0.0105	4.52594e-06	-0.0496286	0.0394475	0.208358
rs4750583	phylum.Firmicutes.id.1672.summary.txt.gz	A	G	A	G	0.0616007	0.0137936	5.78565e-06	0.0022178	0.0485406	0.963558
rs6814436	phylum.Firmicutes.id.1672.summary.txt.gz	T	C	T	C	0.0680205	0.0150844	6.80463e-06	0.0639778	0.0540331	0.236394
rs6815608	phylum.Firmicutes.id.1672.summary.txt.gz	T	C	T	C	0.0935765	0.0210869	7.23859e-06	0.0284413	0.0524818	0.587868
rs7247191	phylum.Firmicutes.id.1672.summary.txt.gz	T	C	T	C	-0.0713033	0.0157424	4.73101e-06	-0.0511229	0.0630443	0.417421
rs72738886	phylum.Firmicutes.id.1672.summary.txt.gz	T	C	T	C	0.0864609	0.0190398	7.67884e-06	-0.0274118	0.0714551	0.701258
rs72771021	phylum.Firmicutes.id.1672.summary.txt.gz	C	T	C	T	-0.141357	0.0308303	5.12438e-06	0.0574009	0.0744184	0.440512
rs7573799	phylum.Firmicutes.id.1672.summary.txt.gz	C	G	C	G	-0.0698446	0.0153935	8.05164e-06	0.0558936	0.0523787	0.285925
rs7975768	phylum.Firmicutes.id.1672.summary.txt.gz	C	G	C	G	0.0512732	0.0109226	2.82482e-06	0.111246	0.0375035	0.00301419
rs8085381	phylum.Firmicutes.id.1672.summary.txt.gz	G	A	G	A	0.0647291	0.0146219	8.67253e-06	-0.0479621	0.0485775	0.32348
rs1002941	phylum.Lentisphaerae.id.2238.summary.txt.gz	G	A	G	A	0.107661	0.0233382	4.3088e-06	-0.0486683	0.0438245	0.266772
rs11770843	phylum.Lentisphaerae.id.2238.summary.txt.gz	C	T	C	T	0.111896	0.0234776	1.13813e-06	0.0853907	0.0401684	0.0335189
rs17114848	phylum.Lentisphaerae.id.2238.summary.txt.gz	G	A	G	A	0.148972	0.0324162	6.76994e-06	0.059793	0.0631299	0.343567
rs2031282	phylum.Lentisphaerae.id.2238.summary.txt.gz	A	G	A	G	0.120412	0.0270263	5.86463e-06	0.0134882	0.049847	0.786705
rs2731834	phylum.Lentisphaerae.id.2238.summary.txt.gz	C	G	C	G	0.109935	0.0236848	3.79601e-06	-0.019596	0.0440164	0.656177
rs2825714	phylum.Lentisphaerae.id.2238.summary.txt.gz	A	G	A	G	-0.138226	0.0289096	1.49772e-06	-0.00670648	0.0506274	0.894615
rs60995569	phylum.Lentisphaerae.id.2238.summary.txt.gz	T	G	T	G	-0.16062	0.0336806	9.19393e-06	0.0993957	0.0602632	0.0990741
rs72640280	phylum.Lentisphaerae.id.2238.summary.txt.gz	A	G	A	G	0.220185	0.0485947	5.19196e-06	-0.0951869	0.08269	0.24968
rs73113483	phylum.Lentisphaerae.id.2238.summary.txt.gz	T	A	T	A	-0.131681	0.0288503	8.79384e-06	-0.0365578	0.0572843	0.523355
rs77599476	phylum.Lentisphaerae.id.2238.summary.txt.gz	A	G	A	G	0.229981	0.0479918	1.90263e-06	0.124029	0.0828795	0.134525
rs10750258	phylum.Proteobacteria.id.2375.summary.txt.gz	A	C	A	C	-0.0491248	0.010824	8.71899e-06	-0.0104739	0.0389718	0.788118
rs11126162	phylum.Proteobacteria.id.2375.summary.txt.gz	T	C	T	C	-0.0770689	0.0187079	9.25979e-06	0.129014	0.0684241	0.0593608
rs11715072	phylum.Proteobacteria.id.2375.summary.txt.gz	G	A	G	A	-0.0519289	0.0115246	6.90409e-06	-0.0325564	0.0409402	0.426485
rs12150865	phylum.Proteobacteria.id.2375.summary.txt.gz	C	T	C	T	0.0511615	0.0106407	1.54085e-06	-0.0171117	0.0383084	0.655104
rs12467198	phylum.Proteobacteria.id.2375.summary.txt.gz	C	T	C	T	0.0498267	0.011138	6.30669e-06	0.000521061	0.0379882	0.989056
rs2347697	phylum.Proteobacteria.id.2375.summary.txt.gz	G	T	G	T	0.0502281	0.0108968	4.26914e-06	-0.00472137	0.0406464	0.907528
rs2532663	phylum.Proteobacteria.id.2375.summary.txt.gz	G	A	G	A	-0.125578	0.0258034	7.46812e-07	0.119617	0.0623885	0.0552014
rs312757	phylum.Proteobacteria.id.2375.summary.txt.gz	C	G	C	G	-0.0517269	0.0112854	4.839e-06	0.0278918	0.0381347	0.464532
rs3890996	phylum.Proteobacteria.id.2375.summary.txt.gz	T	G	T	G	-0.0474614	0.0105645	6.94663e-06	-0.0198009	0.0378094	0.600485
rs4340090	phylum.Proteobacteria.id.2375.summary.txt.gz	C	T	C	T	-0.0668162	0.0153387	9.99003e-06	0.083464	0.0583534	0.152626
rs6707783	phylum.Proteobacteria.id.2375.summary.txt.gz	C	T	C	T	0.0849593	0.0187782	8.08593e-06	0.0310986	0.0649743	0.632202
rs72771021	phylum.Proteobacteria.id.2375.summary.txt.gz	C	T	C	T	0.141726	0.0309242	7.18097e-06	0.0574009	0.0744184	0.440512
rs922773	phylum.Proteobacteria.id.2375.summary.txt.gz	C	T	C	T	-0.0803778	0.0157851	3.67958e-07	0.0716091	0.0621567	0.249291
rs11890098	phylum.Tenericutes.id.3919.summary.txt.gz	A	G	A	G	0.074438	0.0153389	9.56571e-07	0.0669573	0.0420364	0.111195
rs12566890	phylum.Tenericutes.id.3919.summary.txt.gz	T	G	T	G	-0.101147	0.0230978	3.65095e-06	0.0289358	0.0562237	0.606794
rs17214486	phylum.Tenericutes.id.3919.summary.txt.gz	C	A	C	A	0.06099	0.0135623	6.60866e-06	-0.0298647	0.0404232	0.460028
rs2464826	phylum.Tenericutes.id.3919.summary.txt.gz	A	C	A	C	0.0944239	0.0211806	8.39505e-06	-0.0311865	0.0596782	0.601268
rs28537087	phylum.Tenericutes.id.3919.summary.txt.gz	G	A	G	A	0.0820873	0.0188312	8.07399e-06	0.0125363	0.0438665	0.775045
rs3768491	phylum.Tenericutes.id.3919.summary.txt.gz	A	G	A	G	-0.0681052	0.0149061	4.23352e-06	0.0398358	0.0414123	0.336084
rs4885016	phylum.Tenericutes.id.3919.summary.txt.gz	T	C	T	C	-0.0819606	0.0181628	7.26986e-06	0.0874814	0.055045	0.111999
rs6043847	phylum.Tenericutes.id.3919.summary.txt.gz	T	C	T	C	-0.114937	0.0248606	4.55476e-06	0.0416221	0.0804354	0.604835
rs72901605	phylum.Tenericutes.id.3919.summary.txt.gz	T	C	T	C	-0.0841852	0.0178119	3.2579e-06	0.0313691	0.0595432	0.598311
rs74603314	phylum.Tenericutes.id.3919.summary.txt.gz	T	C	T	C	0.221639	0.0462918	1.55689e-06	-0.0168608	0.096406	0.861163
rs78169027	phylum.Tenericutes.id.3919.summary.txt.gz	A	G	A	G	-0.108283	0.0237289	5.8761e-06	0.0252787	0.079849	0.751561
rs11252894	phylum.Verrucomicrobia.id.3982.summary.txt.gz	A	C	A	C	0.0784055	0.0162769	1.10556e-06	-0.0552931	0.0440473	0.209365
rs117107102	phylum.Verrucomicrobia.id.3982.summary.txt.gz	A	G	A	G	0.204283	0.0427565	2.67935e-06	-0.0426939	0.0894948	0.633323
rs11729256	phylum.Verrucomicrobia.id.3982.summary.txt.gz	T	C	T	C	0.0696984	0.0146953	2.23402e-06	-0.0404993	0.0500528	0.41844
rs12512971	phylum.Verrucomicrobia.id.3982.summary.txt.gz	A	C	A	C	0.171057	0.0398053	9.81381e-06	0.0226213	0.0694382	0.744593
rs12908520	phylum.Verrucomicrobia.id.3982.summary.txt.gz	G	A	G	A	0.0594916	0.012823	3.40448e-06	0.110079	0.0375988	0.0034146
rs2602429	phylum.Verrucomicrobia.id.3982.summary.txt.gz	C	T	C	T	0.0764148	0.0153487	8.7104e-07	-0.00489311	0.0428848	0.909159
rs3995795	phylum.Verrucomicrobia.id.3982.summary.txt.gz	C	T	C	T	0.0610914	0.0138592	9.72209e-06	0.0553761	0.0386507	0.151934
rs45598138	phylum.Verrucomicrobia.id.3982.summary.txt.gz	C	A	C	A	-0.143901	0.03054	2.19127e-06	-0.088896	0.12065	0.461237
rs61779207	phylum.Verrucomicrobia.id.3982.summary.txt.gz	G	A	G	A	-0.0755253	0.0164385	5.27971e-06	-0.0841651	0.0452609	0.0629492
rs74542928	phylum.Verrucomicrobia.id.3982.summary.txt.gz	T	C	T	C	0.115994	0.0231324	4.08375e-07	0.0752313	0.0882969	0.394199
rs76430504	phylum.Verrucomicrobia.id.3982.summary.txt.gz	T	C	T	C	-0.11753	0.025458	3.4956e-06	0.0570003	0.0874502	0.514528
rs9349825	phylum.Verrucomicrobia.id.3982.summary.txt.gz	A	G	A	G	-0.0660243	0.0143911	6.27486e-06	0.0375625	0.0481567	0.435388
rs10841473	class.Actinobacteria.id.419.summary.txt.gz	G	C	G	C	-0.0583765	0.0123353	2.5936e-06	0.0280909	0.0448346	0.530958
rs11655079	class.Actinobacteria.id.419.summary.txt.gz	T	C	T	C	-0.0560674	0.0124286	5.92512e-06	0.00905939	0.0485638	0.852016
rs11745923	class.Actinobacteria.id.419.summary.txt.gz	G	T	G	T	0.0563759	0.0115529	1.58131e-06	0.0128753	0.0384794	0.737925
rs12049045	class.Actinobacteria.id.419.summary.txt.gz	A	G	A	G	0.0510452	0.0114325	8.62622e-06	0.00559404	0.038762	0.88525
rs12899991	class.Actinobacteria.id.419.summary.txt.gz	A	T	A	T	0.0719923	0.0154661	4.02818e-06	-0.0151557	0.0440693	0.730917
rs134366	class.Actinobacteria.id.419.summary.txt.gz	G	A	G	A	0.111877	0.023501	1.50428e-06	-0.0492742	0.0744922	0.508312
rs1376754	class.Actinobacteria.id.419.summary.txt.gz	G	A	G	A	0.0509242	0.0112503	6.71385e-06	0.00680724	0.0377965	0.857072
rs1515761	class.Actinobacteria.id.419.summary.txt.gz	T	C	T	C	0.0762317	0.0169884	4.96362e-06	-0.079457	0.0719378	0.269366
rs182549	class.Actinobacteria.id.419.summary.txt.gz	C	T	C	T	0.111489	0.012066	3.79006e-20	0.00217486	0.0386596	0.955137
rs1961273	class.Actinobacteria.id.419.summary.txt.gz	C	T	C	T	0.0602969	0.0126047	1.75236e-06	-0.042895	0.0414258	0.300451
rs35564151	class.Actinobacteria.id.419.summary.txt.gz	G	A	G	A	0.05389	0.0114886	1.8714e-06	0.00257743	0.0377777	0.945606
rs4945008	class.Actinobacteria.id.419.summary.txt.gz	A	G	A	G	0.0540741	0.0121393	5.39237e-06	-0.0143078	0.0386195	0.711024
rs4957061	class.Actinobacteria.id.419.summary.txt.gz	T	C	T	C	0.0496002	0.0111773	9.66398e-06	0.0158817	0.0382506	0.677994
rs62168955	class.Actinobacteria.id.419.summary.txt.gz	T	C	T	C	0.244958	0.0499791	2.13832e-06	0.00589237	0.0637163	0.926318
rs6430601	class.Actinobacteria.id.419.summary.txt.gz	T	G	T	G	0.0760397	0.0161513	1.06292e-06	0.0501411	0.057986	0.387198
rs6660520	class.Actinobacteria.id.419.summary.txt.gz	A	G	A	G	0.0711483	0.0134495	1.10652e-07	0.0183935	0.0424436	0.664751
rs6730157	class.Actinobacteria.id.419.summary.txt.gz	G	A	G	A	0.107534	0.0119089	2.42687e-19	-0.0109343	0.0385542	0.77671
rs72767435	class.Actinobacteria.id.419.summary.txt.gz	T	C	T	C	-0.126352	0.0273626	2.56804e-06	0.0446978	0.0829827	0.590136
rs7322849	class.Actinobacteria.id.419.summary.txt.gz	T	C	T	C	0.0944467	0.0192976	6.20794e-07	0.0531731	0.0657354	0.418575
rs7700479	class.Actinobacteria.id.419.summary.txt.gz	T	A	T	A	-0.0769653	0.0173933	8.62148e-06	0.0139721	0.0613528	0.819853
rs857444	class.Actinobacteria.id.419.summary.txt.gz	C	T	C	T	0.0509553	0.011539	8.92233e-06	0.12186	0.0384118	0.00151151
rs961091	class.Actinobacteria.id.419.summary.txt.gz	G	A	G	A	0.0501255	0.011255	8.67593e-06	0.0263043	0.0390041	0.500059
rs10803434	class.Alphaproteobacteria.id.2379.summary.txt.gz	A	T	A	T	-0.0692742	0.0148866	3.55434e-06	0.00458946	0.0376664	0.903022
rs12977163	class.Alphaproteobacteria.id.2379.summary.txt.gz	G	C	G	C	0.0690234	0.0153829	7.14185e-06	-0.0440553	0.0386686	0.254577
rs17061716	class.Alphaproteobacteria.id.2379.summary.txt.gz	G	C	G	C	0.0927341	0.0207569	9.33258e-06	0.0346618	0.0516035	0.501778
rs34569731	class.Alphaproteobacteria.id.2379.summary.txt.gz	A	G	A	G	0.0705145	0.0157564	7.37916e-06	1.19775e-05	0.0391051	0.999756
rs62285697	class.Alphaproteobacteria.id.2379.summary.txt.gz	C	T	C	T	0.0805256	0.0180912	9.75933e-06	-0.0440896	0.0437272	0.313316
rs76784716	class.Alphaproteobacteria.id.2379.summary.txt.gz	A	G	A	G	0.133271	0.0267738	5.09141e-07	-0.0472436	0.059222	0.425023
rs7960664	class.Alphaproteobacteria.id.2379.summary.txt.gz	G	A	G	A	0.0969489	0.0215149	8.84301e-06	-0.020408	0.0674981	0.762386
rs9813022	class.Alphaproteobacteria.id.2379.summary.txt.gz	A	G	A	G	-0.0751277	0.0153867	1.05333e-06	-0.0323851	0.0388518	0.404532
rs11110282	class.Bacilli.id.1673.summary.txt.gz	A	G	A	G	-0.101189	0.0217379	4.85442e-06	0.0899495	0.0880765	0.307128
rs111552159	class.Bacilli.id.1673.summary.txt.gz	C	G	C	G	0.128032	0.0286921	9.12818e-06	0.0324245	0.0909262	0.72139
rs11730038	class.Bacilli.id.1673.summary.txt.gz	G	A	G	A	-0.0630747	0.0128717	1.96025e-06	-0.026367	0.0412832	0.523028
rs12797734	class.Bacilli.id.1673.summary.txt.gz	T	C	T	C	0.0572158	0.0126793	7.21166e-06	-0.0112436	0.0440827	0.798678
rs13068444	class.Bacilli.id.1673.summary.txt.gz	A	G	A	G	0.0601035	0.0136407	9.53048e-06	-0.0183317	0.0492032	0.709468
rs1595463	class.Bacilli.id.1673.summary.txt.gz	C	A	C	A	0.0476864	0.0108547	7.9738e-06	-0.0279667	0.0379081	0.460666
rs1962325	class.Bacilli.id.1673.summary.txt.gz	C	G	C	G	0.0554219	0.0114789	1.38434e-06	0.0404013	0.0396989	0.308824
rs2952251	class.Bacilli.id.1673.summary.txt.gz	A	G	A	G	-0.0598868	0.0123903	1.07895e-06	0.0328587	0.044938	0.464656
rs34989881	class.Bacilli.id.1673.summary.txt.gz	A	G	A	G	0.111056	0.0246039	6.54586e-06	-0.110205	0.0899043	0.220271
rs35344081	class.Bacilli.id.1673.summary.txt.gz	G	A	G	A	0.0619529	0.0127066	1.01498e-06	0.0432865	0.0427448	0.311215
rs4028634	class.Bacilli.id.1673.summary.txt.gz	T	C	T	C	0.0520614	0.0109842	2.2076e-06	0.0218023	0.0390157	0.576293
rs4459992	class.Bacilli.id.1673.summary.txt.gz	T	C	T	C	0.0535854	0.0116362	4.29836e-06	-0.0369661	0.0401917	0.357705
rs57872228	class.Bacilli.id.1673.summary.txt.gz	C	T	C	T	-0.0714773	0.0146647	9.21977e-07	0.0529066	0.0587951	0.368202
rs694949	class.Bacilli.id.1673.summary.txt.gz	A	G	A	G	-0.081146	0.0180042	7.59585e-06	-0.0430025	0.0644437	0.504588
rs74352383	class.Bacilli.id.1673.summary.txt.gz	T	A	T	A	-0.104496	0.0217083	1.52752e-06	0.0958377	0.0684593	0.161537
rs74663707	class.Bacilli.id.1673.summary.txt.gz	C	T	C	T	0.0979154	0.0224074	8.45686e-06	-0.00754136	0.0772753	0.922257
rs7666190	class.Bacilli.id.1673.summary.txt.gz	C	A	C	A	-0.104044	0.0247934	8.46829e-06	-0.0164185	0.0588907	0.780401
rs76717940	class.Bacilli.id.1673.summary.txt.gz	T	A	T	A	0.156331	0.0325945	1.0725e-06	-0.0620918	0.081658	0.447023
rs77558518	class.Bacilli.id.1673.summary.txt.gz	A	G	A	G	-0.107255	0.0222879	1.33772e-06	0.069874	0.0639032	0.274203
rs78938557	class.Bacilli.id.1673.summary.txt.gz	T	C	T	C	0.108007	0.0232858	1.06891e-06	-0.0240821	0.11338	0.831793
rs9581006	class.Bacilli.id.1673.summary.txt.gz	C	T	C	T	0.225309	0.0467697	1.79458e-06	0.0427321	0.101069	0.672441
rs11146701	class.Bacteroidia.id.912.summary.txt.gz	A	G	A	G	0.0473596	0.010541	7.08228e-06	0.0713782	0.0395757	0.0712968
rs17343978	class.Bacteroidia.id.912.summary.txt.gz	A	C	A	C	-0.0552057	0.0120278	8.35928e-06	-0.0451827	0.0466101	0.332359
rs2032750	class.Bacteroidia.id.912.summary.txt.gz	T	C	T	C	-0.0508393	0.0106807	1.91509e-06	0.0123566	0.0377588	0.743478
rs4916508	class.Bacteroidia.id.912.summary.txt.gz	G	A	G	A	-0.0466729	0.0105312	8.47116e-06	0.0143849	0.0380615	0.705477
rs55773148	class.Bacteroidia.id.912.summary.txt.gz	G	A	G	A	-0.121514	0.0236759	3.89585e-07	-0.0101492	0.0846151	0.904527
rs72706335	class.Bacteroidia.id.912.summary.txt.gz	T	C	T	C	-0.22241	0.0493458	7.65519e-06	-0.0714728	0.120962	0.554608
rs73975615	class.Bacteroidia.id.912.summary.txt.gz	G	A	G	A	-0.207018	0.0442633	1.21616e-06	0.170309	0.224898	0.448888
rs7546249	class.Bacteroidia.id.912.summary.txt.gz	T	A	T	A	-0.0567113	0.0118386	1.54814e-06	-0.0342073	0.0412178	0.406587
rs7631304	class.Bacteroidia.id.912.summary.txt.gz	G	A	G	A	-0.0645771	0.0132957	8.36781e-07	0.0723381	0.0531402	0.173429
rs79585701	class.Bacteroidia.id.912.summary.txt.gz	A	C	A	C	0.0646823	0.0149628	9.98589e-06	0.0788582	0.0539383	0.14374
rs929878	class.Bacteroidia.id.912.summary.txt.gz	C	T	C	T	-0.0548532	0.012153	4.73377e-06	-0.0709298	0.0459586	0.122748
rs11128180	class.Betaproteobacteria.id.2867.summary.txt.gz	A	G	A	G	0.0592944	0.0128769	3.67144e-06	0.00961804	0.0444177	0.82857
rs12467854	class.Betaproteobacteria.id.2867.summary.txt.gz	G	C	G	C	0.0641363	0.0131766	1.09863e-06	0.0371171	0.0461666	0.421408
rs1511453	class.Betaproteobacteria.id.2867.summary.txt.gz	A	G	A	G	0.0923492	0.0199158	4.75765e-06	-0.0193464	0.080567	0.810231
rs1928341	class.Betaproteobacteria.id.2867.summary.txt.gz	A	G	A	G	0.0525581	0.0110408	2.01529e-06	-0.022652	0.0382145	0.553342
rs2321387	class.Betaproteobacteria.id.2867.summary.txt.gz	G	A	G	A	-0.0494596	0.0109424	5.80036e-06	-0.0232906	0.0380235	0.540186
rs2367850	class.Betaproteobacteria.id.2867.summary.txt.gz	G	C	G	C	0.064006	0.0130374	9.11762e-07	0.0070181	0.0461556	0.879145
rs2613606	class.Betaproteobacteria.id.2867.summary.txt.gz	C	T	C	T	-0.0513106	0.0109091	2.19817e-06	-0.0533247	0.0382489	0.163272
rs4033856	class.Betaproteobacteria.id.2867.summary.txt.gz	C	T	C	T	0.0832423	0.0167237	5.17166e-07	0.0144825	0.066748	0.82823
rs6087811	class.Betaproteobacteria.id.2867.summary.txt.gz	T	G	T	G	-0.0978177	0.0198522	7.44305e-07	0.0216614	0.0623064	0.728097
rs62395635	class.Betaproteobacteria.id.2867.summary.txt.gz	T	C	T	C	0.109741	0.0236	2.94091e-06	0.122278	0.0783596	0.118648
rs75242906	class.Betaproteobacteria.id.2867.summary.txt.gz	C	T	C	T	-0.121083	0.028075	9.27278e-06	-0.0363183	0.0686357	0.596704
rs10209007	class.Clostridia.id.1859.summary.txt.gz	G	C	G	C	0.0794173	0.0182427	9.89343e-06	0.0698896	0.0848732	0.410248
rs10774377	class.Clostridia.id.1859.summary.txt.gz	A	G	A	G	0.052659	0.0113858	3.24401e-06	-0.000127897	0.0381718	0.997327
rs112334273	class.Clostridia.id.1859.summary.txt.gz	G	A	G	A	0.0641008	0.0127404	3.81407e-07	-0.053909	0.0420962	0.200329
rs13105690	class.Clostridia.id.1859.summary.txt.gz	T	C	T	C	-0.0529097	0.011818	8.7779e-06	-0.0185267	0.0419936	0.659083
rs13179700	class.Clostridia.id.1859.summary.txt.gz	T	C	T	C	0.0511937	0.0109569	3.37083e-06	0.00942408	0.0397134	0.812422
rs13421739	class.Clostridia.id.1859.summary.txt.gz	C	G	C	G	0.0888472	0.0179655	9.54199e-06	0.0287745	0.074394	0.698914
rs1842454	class.Clostridia.id.1859.summary.txt.gz	G	A	G	A	-0.0547202	0.0127338	8.72023e-06	0.0872302	0.0483106	0.070979
rs2273429	class.Clostridia.id.1859.summary.txt.gz	A	G	A	G	-0.0724037	0.0153105	4.52136e-06	-0.0924443	0.0614428	0.132438
rs6797343	class.Clostridia.id.1859.summary.txt.gz	G	T	G	T	0.0592279	0.0134556	9.35647e-06	0.052838	0.0479259	0.270248
rs6814436	class.Clostridia.id.1859.summary.txt.gz	T	C	T	C	0.0739995	0.0150815	9.65098e-07	0.0639778	0.0540331	0.236394
rs6815608	class.Clostridia.id.1859.summary.txt.gz	T	C	T	C	0.103803	0.0210883	4.01857e-07	0.0284413	0.0524818	0.587868
rs6934062	class.Clostridia.id.1859.summary.txt.gz	G	C	G	C	0.0524406	0.0116115	6.53083e-06	-0.0789538	0.0403945	0.0506349
rs7269302	class.Clostridia.id.1859.summary.txt.gz	A	T	A	T	-0.0963981	0.0212007	9.04045e-06	-0.0127766	0.0790751	0.87164
rs72738886	class.Clostridia.id.1859.summary.txt.gz	T	C	T	C	0.086617	0.0190393	8.24241e-06	-0.0274118	0.0714551	0.701258
rs72915163	class.Clostridia.id.1859.summary.txt.gz	T	C	C	G	-0.0581025	0.0120557	1.34295e-06	-0.0622076	1.02585	0.951646
rs76860606	class.Clostridia.id.1859.summary.txt.gz	C	G	C	G	0.0947036	0.0225117	7.53167e-06	0.060836	0.0669225	0.363323
rs11073596	class.Coriobacteriia.id.809.summary.txt.gz	T	G	T	G	0.0510212	0.0114339	8.14449e-06	-0.0591526	0.0389604	0.128945
rs11250875	class.Coriobacteriia.id.809.summary.txt.gz	T	C	T	C	0.06075	0.0130939	4.82844e-06	0.0562338	0.0458471	0.219991
rs11656361	class.Coriobacteriia.id.809.summary.txt.gz	A	C	A	C	0.0773006	0.017553	8.02017e-06	0.0390748	0.0487546	0.422866
rs12974142	class.Coriobacteriia.id.809.summary.txt.gz	G	A	G	A	0.0789796	0.0177205	8.51232e-06	0.00513255	0.0738935	0.944624
rs13307134	class.Coriobacteriia.id.809.summary.txt.gz	C	T	C	T	0.0565686	0.0126265	7.79931e-06	0.0116084	0.050626	0.818638
rs1397793	class.Coriobacteriia.id.809.summary.txt.gz	G	A	G	A	-0.0498855	0.0112446	9.77381e-06	-0.0643833	0.0412395	0.118476
rs1816223	class.Coriobacteriia.id.809.summary.txt.gz	A	G	A	G	-0.0586265	0.0129006	4.84114e-06	-0.0615353	0.0470442	0.190862
rs240104	class.Coriobacteriia.id.809.summary.txt.gz	T	C	T	C	-0.0603429	0.0126849	1.51603e-06	0.0168721	0.0419308	0.687404
rs2442778	class.Coriobacteriia.id.809.summary.txt.gz	G	A	G	A	-0.116408	0.0258545	9.02703e-06	-0.00759306	0.0847882	0.928642
rs34739816	class.Coriobacteriia.id.809.summary.txt.gz	G	T	G	T	0.0965017	0.0207666	3.88358e-06	0.121499	0.0807338	0.132343
rs45480394	class.Coriobacteriia.id.809.summary.txt.gz	T	G	T	G	-0.0504262	0.0113307	9.71448e-06	-0.0830972	0.0392397	0.0342019
rs4880783	class.Coriobacteriia.id.809.summary.txt.gz	G	T	G	T	0.056503	0.0125055	5.89507e-06	-0.0552153	0.0428823	0.197884
rs62448869	class.Coriobacteriia.id.809.summary.txt.gz	T	A	T	A	-0.0486059	0.0108982	7.87276e-06	0.00187656	0.0381294	0.960748
rs67561917	class.Coriobacteriia.id.809.summary.txt.gz	A	G	A	G	-0.0714367	0.0154113	5.39129e-06	0.024306	0.0489584	0.619568
rs719099	class.Coriobacteriia.id.809.summary.txt.gz	A	G	A	G	0.0778402	0.0155815	5.43317e-07	0.00163647	0.0631991	0.979342
rs7540303	class.Coriobacteriia.id.809.summary.txt.gz	C	T	C	T	0.0483227	0.0109062	9.62148e-06	0.041495	0.0388911	0.285993
rs76779974	class.Coriobacteriia.id.809.summary.txt.gz	C	G	C	G	0.0774888	0.0171877	5.63091e-06	0.0117487	0.064496	0.855456
rs7898585	class.Coriobacteriia.id.809.summary.txt.gz	T	C	T	C	0.0731501	0.0164186	5.24671e-06	0.0920807	0.0475871	0.0529907
rs80046645	class.Coriobacteriia.id.809.summary.txt.gz	C	G	C	G	0.25584	0.0561995	4.65689e-06	-0.0135058	0.0981273	0.890528
rs8010111	class.Coriobacteriia.id.809.summary.txt.gz	G	A	G	A	-0.103377	0.0229286	6.89624e-06	0.0408716	0.0687523	0.552193
rs1035691	class.Deltaproteobacteria.id.3087.summary.txt.gz	A	G	A	G	-0.055176	0.0121602	9.65172e-06	-0.00431195	0.038525	0.910882
rs11599763	class.Deltaproteobacteria.id.3087.summary.txt.gz	T	C	T	C	-0.0544219	0.0117397	3.94123e-06	-0.0269755	0.0386706	0.485446
rs16851319	class.Deltaproteobacteria.id.3087.summary.txt.gz	G	C	G	C	-0.0705516	0.0150849	5.67888e-06	0.0432992	0.0498415	0.38499
rs17084793	class.Deltaproteobacteria.id.3087.summary.txt.gz	G	A	G	A	-0.0710762	0.015953	5.68634e-06	-0.0698692	0.0536631	0.192918
rs2692012	class.Deltaproteobacteria.id.3087.summary.txt.gz	A	G	A	G	0.110335	0.0253336	3.14186e-06	0.0683209	0.0831565	0.411308
rs2838334	class.Deltaproteobacteria.id.3087.summary.txt.gz	G	A	G	A	0.0561722	0.0124124	5.44551e-06	0.0428081	0.0395519	0.279107
rs3935584	class.Deltaproteobacteria.id.3087.summary.txt.gz	C	T	C	T	-0.0523485	0.011566	7.50121e-06	-0.0214102	0.0378165	0.571285
rs4506934	class.Deltaproteobacteria.id.3087.summary.txt.gz	C	T	C	T	-0.0936514	0.02012	3.58887e-06	0.00368269	0.0586627	0.949944
rs6058181	class.Deltaproteobacteria.id.3087.summary.txt.gz	C	T	C	T	0.0825716	0.0165958	3.39554e-07	-0.0313112	0.0510074	0.539309
rs62020470	class.Deltaproteobacteria.id.3087.summary.txt.gz	A	G	A	G	-0.0585411	0.0129358	4.85084e-06	-0.0564043	0.0491021	0.250674
rs9928243	class.Deltaproteobacteria.id.3087.summary.txt.gz	C	A	C	A	-0.0538457	0.0117718	5.02081e-06	0.00972541	0.0376493	0.796163
rs1074800	class.Erysipelotrichia.id.2147.summary.txt.gz	A	G	A	G	0.0492438	0.010887	6.14583e-06	-0.0134506	0.0382079	0.724811
rs10781552	class.Erysipelotrichia.id.2147.summary.txt.gz	C	T	C	T	-0.0552212	0.0116074	2.33114e-06	-0.075017	0.0419654	0.0738414
rs17530232	class.Erysipelotrichia.id.2147.summary.txt.gz	A	G	A	G	0.10305	0.0224648	2.79123e-06	-0.0244346	0.0841312	0.771484
rs1884466	class.Erysipelotrichia.id.2147.summary.txt.gz	C	T	C	T	-0.0475363	0.0106939	9.52701e-06	-0.0430136	0.0378282	0.255506
rs2300774	class.Erysipelotrichia.id.2147.summary.txt.gz	G	A	G	A	0.0524152	0.0106784	8.95466e-07	-0.0428358	0.0378775	0.258095
rs290833	class.Erysipelotrichia.id.2147.summary.txt.gz	T	G	T	G	-0.0497374	0.0111376	8.029e-06	0.0224053	0.0377498	0.552833
rs35161940	class.Erysipelotrichia.id.2147.summary.txt.gz	T	C	T	C	-0.0806041	0.0167641	1.8451e-06	0.0470471	0.0611963	0.442017
rs4078432	class.Erysipelotrichia.id.2147.summary.txt.gz	C	T	C	T	-0.0608929	0.0133764	4.23104e-06	0.060923	0.0500177	0.223213
rs56970041	class.Erysipelotrichia.id.2147.summary.txt.gz	T	G	T	G	0.0724144	0.0164471	5.40344e-06	-0.097554	0.0789978	0.21687
rs7234058	class.Erysipelotrichia.id.2147.summary.txt.gz	T	C	T	C	-0.0945759	0.0194091	9.12341e-07	-0.047394	0.0656292	0.470204
rs7826267	class.Erysipelotrichia.id.2147.summary.txt.gz	T	G	T	G	-0.0839071	0.0199131	9.28449e-06	0.055072	0.0763594	0.470773
rs8003149	class.Erysipelotrichia.id.2147.summary.txt.gz	C	T	C	T	0.0538798	0.0116888	4.08475e-06	-0.0763221	0.0400422	0.0566448
rs11181912	class.Gammaproteobacteria.id.3303.summary.txt.gz	G	A	G	A	-0.0579153	0.0118796	9.94762e-07	0.00739769	0.040212	0.854039
rs12404135	class.Gammaproteobacteria.id.3303.summary.txt.gz	A	G	A	G	-0.0788843	0.0172415	8.89485e-06	-0.0229387	0.0706993	0.745593
rs2234691	class.Gammaproteobacteria.id.3303.summary.txt.gz	T	C	T	C	0.0762905	0.0171962	8.39264e-06	-6.0921e-05	0.0567819	0.999144
rs6706173	class.Gammaproteobacteria.id.3303.summary.txt.gz	A	C	A	C	0.074251	0.0146392	1.99495e-07	0.00118826	0.0547402	0.982681
rs75101789	class.Gammaproteobacteria.id.3303.summary.txt.gz	C	T	C	T	0.0729012	0.0163003	8.78789e-06	-0.0500275	0.0667893	0.453836
rs79795896	class.Gammaproteobacteria.id.3303.summary.txt.gz	A	G	A	G	-0.15921	0.0351373	7.92404e-06	0.060499	0.0894631	0.498886
rs9494710	class.Gammaproteobacteria.id.3303.summary.txt.gz	C	T	C	T	-0.0549673	0.0120924	4.54607e-06	-0.0540224	0.0402507	0.179548
rs9973122	class.Gammaproteobacteria.id.3303.summary.txt.gz	T	A	T	A	0.0740614	0.0162596	6.77007e-06	-0.0908861	0.0686328	0.185424
rs1002941	class.Lentisphaeria.id.2250.summary.txt.gz	G	A	G	A	0.105025	0.0233484	8.14836e-06	-0.0486683	0.0438245	0.266772
rs11770843	class.Lentisphaeria.id.2250.summary.txt.gz	C	T	C	T	0.109431	0.0234879	1.90729e-06	0.0853907	0.0401684	0.0335189
rs17114848	class.Lentisphaeria.id.2250.summary.txt.gz	G	A	G	A	0.152377	0.0324332	4.05865e-06	0.059793	0.0631299	0.343567
rs2031282	class.Lentisphaeria.id.2250.summary.txt.gz	A	G	A	G	0.122369	0.0270329	4.3826e-06	0.0134882	0.049847	0.786705
rs2731834	class.Lentisphaeria.id.2250.summary.txt.gz	C	G	C	G	0.109438	0.023693	4.24358e-06	-0.019596	0.0440164	0.656177
rs2825714	class.Lentisphaeria.id.2250.summary.txt.gz	A	G	A	G	-0.13741	0.0289246	1.72211e-06	-0.00670648	0.0506274	0.894615
rs72640280	class.Lentisphaeria.id.2250.summary.txt.gz	A	G	A	G	0.220207	0.0486196	5.18035e-06	-0.0951869	0.08269	0.24968
rs73113483	class.Lentisphaeria.id.2250.summary.txt.gz	T	A	T	A	-0.131217	0.0288713	8.66341e-06	-0.0365578	0.0572843	0.523355
rs77599476	class.Lentisphaeria.id.2250.summary.txt.gz	A	G	A	G	0.230292	0.0480168	1.86133e-06	0.124029	0.0828795	0.134525
rs10148250	class.Melainabacteria.id.1589.summary.txt.gz	G	A	G	A	0.0861928	0.0193381	8.67135e-06	0.100548	0.038725	0.00941911
rs11150282	class.Melainabacteria.id.1589.summary.txt.gz	T	C	T	C	0.0989487	0.0196972	6.02892e-07	-0.043879	0.0393101	0.264325
rs16851659	class.Melainabacteria.id.1589.summary.txt.gz	G	C	G	C	-0.0896103	0.0186432	1.27487e-06	-0.0279836	0.039701	0.480897
rs28678345	class.Melainabacteria.id.1589.summary.txt.gz	T	C	T	C	0.214848	0.0470878	6.69088e-06	0.0187294	0.087821	0.831118
rs367480	class.Melainabacteria.id.1589.summary.txt.gz	G	A	G	A	-0.083758	0.0185796	8.19925e-06	-0.0670659	0.0393703	0.088481
rs73074665	class.Melainabacteria.id.1589.summary.txt.gz	A	T	A	T	0.166216	0.0355728	2.86608e-06	-0.0919851	0.0763217	0.228115
rs789069	class.Melainabacteria.id.1589.summary.txt.gz	A	C	A	C	-0.103539	0.0234287	6.84635e-06	0.0316442	0.0541297	0.558816
rs79790072	class.Melainabacteria.id.1589.summary.txt.gz	T	C	T	C	0.226722	0.0487841	3.29009e-06	0.0425956	0.110638	0.700239
rs9864379	class.Melainabacteria.id.1589.summary.txt.gz	T	C	T	C	-0.159735	0.0292553	5.3606e-08	-0.00171778	0.0532199	0.974251
rs10202904	class.Methanobacteria.id.119.summary.txt.gz	T	G	T	G	-0.121754	0.0235357	3.0143e-07	-0.0197283	0.0383957	0.607382
rs10424197	class.Methanobacteria.id.119.summary.txt.gz	G	A	G	A	-0.111274	0.0247517	9.27887e-06	-0.0355091	0.0434394	0.413678
rs11018665	class.Methanobacteria.id.119.summary.txt.gz	A	T	A	T	0.111465	0.0250516	6.51864e-06	0.0503032	0.0440887	0.253889
rs12825290	class.Methanobacteria.id.119.summary.txt.gz	C	G	C	G	-0.216781	0.0493496	6.07567e-06	0.0176186	0.0788864	0.823269
rs4257531	class.Methanobacteria.id.119.summary.txt.gz	G	A	G	A	0.164498	0.0364959	7.44344e-06	-0.0995692	0.0618064	0.107183
rs6508769	class.Methanobacteria.id.119.summary.txt.gz	T	C	T	C	0.153519	0.0344519	8.22529e-06	0.117348	0.0532573	0.0275658
rs6776814	class.Methanobacteria.id.119.summary.txt.gz	T	C	T	C	-0.199566	0.0411825	1.63062e-06	0.0245231	0.134789	0.855633
rs73068003	class.Methanobacteria.id.119.summary.txt.gz	G	T	G	T	-0.15814	0.0351803	8.44583e-06	-0.0139523	0.0639351	0.827253
rs73457410	class.Methanobacteria.id.119.summary.txt.gz	A	G	A	G	0.21534	0.0436695	1.40855e-06	0.00947928	0.0778019	0.903027
rs75208022	class.Methanobacteria.id.119.summary.txt.gz	C	T	C	T	-0.227245	0.048763	5.92103e-06	0.101058	0.0649161	0.11953
rs894996	class.Methanobacteria.id.119.summary.txt.gz	C	A	C	A	0.216999	0.0449076	1.87557e-06	0.00267817	0.0740341	0.971143
rs11890098	class.Mollicutes.id.3920.summary.txt.gz	A	G	A	G	0.074438	0.0153389	9.56571e-07	0.0669573	0.0420364	0.111195
rs12566890	class.Mollicutes.id.3920.summary.txt.gz	T	G	T	G	-0.101147	0.0230978	3.65095e-06	0.0289358	0.0562237	0.606794
rs17214486	class.Mollicutes.id.3920.summary.txt.gz	C	A	C	A	0.06099	0.0135623	6.60866e-06	-0.0298647	0.0404232	0.460028
rs2464826	class.Mollicutes.id.3920.summary.txt.gz	A	C	A	C	0.0944239	0.0211806	8.39505e-06	-0.0311865	0.0596782	0.601268
rs28537087	class.Mollicutes.id.3920.summary.txt.gz	G	A	G	A	0.0820873	0.0188312	8.07399e-06	0.0125363	0.0438665	0.775045
rs3768491	class.Mollicutes.id.3920.summary.txt.gz	A	G	A	G	-0.0681052	0.0149061	4.23352e-06	0.0398358	0.0414123	0.336084
rs4885016	class.Mollicutes.id.3920.summary.txt.gz	T	C	T	C	-0.0819606	0.0181628	7.26986e-06	0.0874814	0.055045	0.111999
rs6043847	class.Mollicutes.id.3920.summary.txt.gz	T	C	T	C	-0.114937	0.0248606	4.55476e-06	0.0416221	0.0804354	0.604835
rs72901605	class.Mollicutes.id.3920.summary.txt.gz	T	C	T	C	-0.0841852	0.0178119	3.2579e-06	0.0313691	0.0595432	0.598311
rs74603314	class.Mollicutes.id.3920.summary.txt.gz	T	C	T	C	0.221639	0.0462918	1.55689e-06	-0.0168608	0.096406	0.861163
rs78169027	class.Mollicutes.id.3920.summary.txt.gz	A	G	A	G	-0.108283	0.0237289	5.8761e-06	0.0252787	0.079849	0.751561
rs1135612	class.Negativicutes.id.2164.summary.txt.gz	G	A	G	A	0.0529785	0.0119177	9.26307e-06	0.0433145	0.0464143	0.350709
rs13086907	class.Negativicutes.id.2164.summary.txt.gz	G	A	G	A	0.0625312	0.0131735	1.95488e-06	-0.0522286	0.0451638	0.247507
rs1643968	class.Negativicutes.id.2164.summary.txt.gz	T	C	T	C	-0.0565284	0.0112298	4.14596e-07	-0.00519579	0.0392303	0.894634
rs1649999	class.Negativicutes.id.2164.summary.txt.gz	A	G	A	G	0.0748989	0.0166458	7.5812e-06	0.0279149	0.0638031	0.661736
rs2834062	class.Negativicutes.id.2164.summary.txt.gz	A	G	A	G	0.0489057	0.0108842	8.4392e-06	0.10319	0.0412997	0.0124692
rs4463806	class.Negativicutes.id.2164.summary.txt.gz	T	C	T	C	-0.0543966	0.0129365	7.80662e-06	0.0255617	0.0478904	0.593511
rs4722181	class.Negativicutes.id.2164.summary.txt.gz	T	G	T	G	0.0501306	0.0105798	2.00112e-06	-0.0613833	0.0376384	0.102918
rs60274479	class.Negativicutes.id.2164.summary.txt.gz	T	C	T	C	-0.0659623	0.0134137	1.1623e-06	-0.0940726	0.0474659	0.0474909
rs71405394	class.Negativicutes.id.2164.summary.txt.gz	G	A	G	A	-0.114178	0.02405	2.16631e-06	0.0914398	0.0747431	0.221183
rs73232831	class.Negativicutes.id.2164.summary.txt.gz	G	A	G	A	-0.151829	0.0314932	1.87452e-06	-0.119484	0.10334	0.247589
rs9423647	class.Negativicutes.id.2164.summary.txt.gz	G	A	G	A	0.047817	0.0105282	6.06114e-06	-0.0039319	0.0377918	0.917137
rs11184341	class.Verrucomicrobiae.id.4029.summary.txt.gz	G	C	G	C	0.0655342	0.0142231	4.13405e-06	-0.0299277	0.042232	0.478541
rs111862613	class.Verrucomicrobiae.id.4029.summary.txt.gz	T	C	T	C	0.090699	0.0196746	3.73846e-06	-0.00930095	0.0501328	0.852817
rs117107102	class.Verrucomicrobiae.id.4029.summary.txt.gz	A	G	A	G	0.204683	0.0431573	2.91821e-06	-0.0426939	0.0894948	0.633323
rs11729256	class.Verrucomicrobiae.id.4029.summary.txt.gz	T	C	T	C	0.0749798	0.0150177	6.7309e-07	-0.0404993	0.0500528	0.41844
rs12908520	class.Verrucomicrobiae.id.4029.summary.txt.gz	G	A	G	A	0.0618926	0.0130946	2.17163e-06	0.110079	0.0375988	0.0034146
rs2602429	class.Verrucomicrobiae.id.4029.summary.txt.gz	C	T	C	T	0.0746844	0.0156194	2.58297e-06	-0.00489311	0.0428848	0.909159
rs3995795	class.Verrucomicrobiae.id.4029.summary.txt.gz	C	T	C	T	0.0641275	0.0140995	5.18557e-06	0.0553761	0.0386507	0.151934
rs4242783	class.Verrucomicrobiae.id.4029.summary.txt.gz	G	A	G	A	0.0689292	0.0147693	2.63612e-06	-0.0722454	0.0418166	0.0840466
rs4936098	class.Verrucomicrobiae.id.4029.summary.txt.gz	A	G	A	G	0.0648843	0.0135928	1.12221e-06	0.0156421	0.0393959	0.691331
rs61779207	class.Verrucomicrobiae.id.4029.summary.txt.gz	G	A	G	A	-0.0758309	0.0167762	6.72285e-06	-0.0841651	0.0452609	0.0629492
rs74542928	class.Verrucomicrobiae.id.4029.summary.txt.gz	T	C	T	C	0.112164	0.0236422	1.63222e-06	0.0752313	0.0882969	0.394199
rs9349825	class.Verrucomicrobiae.id.4029.summary.txt.gz	A	G	A	G	-0.0704036	0.0147128	2.53687e-06	0.0375625	0.0481567	0.435388
rs941682	class.Verrucomicrobiae.id.4029.summary.txt.gz	G	A	G	A	-0.0631436	0.0143767	9.61003e-06	-0.0825743	0.042152	0.0501176
rs34583783	order.Actinomycetales.id.420.summary.txt.gz	G	T	G	T	0.123688	0.0264254	5.53884e-06	0.0247917	0.0788046	0.753068
rs35011108	order.Actinomycetales.id.420.summary.txt.gz	A	G	A	G	0.241546	0.0503803	1.87658e-06	-0.071294	0.0752095	0.34316
rs4073240	order.Actinomycetales.id.420.summary.txt.gz	G	A	G	A	0.074973	0.0164672	5.67895e-06	0.00517291	0.0387163	0.893711
rs10233278	order.Bacillales.id.1674.summary.txt.gz	T	C	T	C	-0.116319	0.0248527	3.50803e-06	-0.0138	0.0380459	0.716815
rs10410917	order.Bacillales.id.1674.summary.txt.gz	T	C	T	C	0.11471	0.0250025	5.57348e-06	0.0376822	0.0385913	0.328845
rs11034576	order.Bacillales.id.1674.summary.txt.gz	A	G	A	G	0.205765	0.0453311	8.85974e-06	0.0141288	0.057023	0.804309
rs11207728	order.Bacillales.id.1674.summary.txt.gz	G	A	G	A	-0.14455	0.0316912	5.73457e-06	0.00512524	0.0507259	0.91952
rs11844714	order.Bacillales.id.1674.summary.txt.gz	A	G	A	G	-0.143245	0.0320272	5.06212e-06	-0.0382179	0.0465148	0.411288
rs12522021	order.Bacillales.id.1674.summary.txt.gz	T	A	T	A	0.174339	0.0400515	7.60217e-06	0.00162346	0.0552938	0.976577
rs1287018	order.Bacillales.id.1674.summary.txt.gz	G	A	G	A	0.141125	0.0319309	9.87091e-06	-0.0170061	0.0482912	0.724721
rs4617108	order.Bacillales.id.1674.summary.txt.gz	A	G	A	G	0.248861	0.0525929	1.97506e-06	-0.0567494	0.0668668	0.396052
rs74420793	order.Bacillales.id.1674.summary.txt.gz	A	G	A	G	-0.164413	0.0353763	3.07323e-06	0.0367466	0.0616415	0.551086
rs11146701	order.Bacteroidales.id.913.summary.txt.gz	A	G	A	G	0.0473596	0.010541	7.08228e-06	0.0713782	0.0395757	0.0712968
rs17343978	order.Bacteroidales.id.913.summary.txt.gz	A	C	A	C	-0.0552057	0.0120278	8.35928e-06	-0.0451827	0.0466101	0.332359
rs2032750	order.Bacteroidales.id.913.summary.txt.gz	T	C	T	C	-0.0508393	0.0106807	1.91509e-06	0.0123566	0.0377588	0.743478
rs4916508	order.Bacteroidales.id.913.summary.txt.gz	G	A	G	A	-0.0466729	0.0105312	8.47116e-06	0.0143849	0.0380615	0.705477
rs55773148	order.Bacteroidales.id.913.summary.txt.gz	G	A	G	A	-0.121514	0.0236759	3.89585e-07	-0.0101492	0.0846151	0.904527
rs72706335	order.Bacteroidales.id.913.summary.txt.gz	T	C	T	C	-0.22241	0.0493458	7.65519e-06	-0.0714728	0.120962	0.554608
rs73975615	order.Bacteroidales.id.913.summary.txt.gz	G	A	G	A	-0.207018	0.0442633	1.21616e-06	0.170309	0.224898	0.448888
rs7546249	order.Bacteroidales.id.913.summary.txt.gz	T	A	T	A	-0.0567113	0.0118386	1.54814e-06	-0.0342073	0.0412178	0.406587
rs7631304	order.Bacteroidales.id.913.summary.txt.gz	G	A	G	A	-0.0645771	0.0132957	8.36781e-07	0.0723381	0.0531402	0.173429
rs79585701	order.Bacteroidales.id.913.summary.txt.gz	A	C	A	C	0.0646823	0.0149628	9.98589e-06	0.0788582	0.0539383	0.14374
rs929878	order.Bacteroidales.id.913.summary.txt.gz	C	T	C	T	-0.0548532	0.012153	4.73377e-06	-0.0709298	0.0459586	0.122748
rs10831953	order.Bifidobacteriales.id.432.summary.txt.gz	G	A	G	A	0.0537537	0.0123746	9.94742e-06	0.00200192	0.0409502	0.96101
rs10841473	order.Bifidobacteriales.id.432.summary.txt.gz	G	C	G	C	-0.0613031	0.0128844	2.28067e-06	0.0280909	0.0448346	0.530958
rs10857328	order.Bifidobacteriales.id.432.summary.txt.gz	T	A	T	A	0.0562	0.0126395	7.24135e-06	-0.0692513	0.0417624	0.0972725
rs11655079	order.Bifidobacteriales.id.432.summary.txt.gz	T	C	T	C	-0.0586146	0.0129952	5.92468e-06	0.00905939	0.0485638	0.852016
rs11745923	order.Bifidobacteriales.id.432.summary.txt.gz	G	T	G	T	0.0579759	0.0121021	2.49154e-06	0.0128753	0.0384794	0.737925
rs12446429	order.Bifidobacteriales.id.432.summary.txt.gz	T	C	T	C	0.0810099	0.019073	8.52886e-06	-0.0143353	0.048636	0.768187
rs12465599	order.Bifidobacteriales.id.432.summary.txt.gz	A	G	A	G	0.0530218	0.0117672	7.13221e-06	0.035546	0.0376829	0.34553
rs13020688	order.Bifidobacteriales.id.432.summary.txt.gz	G	A	G	A	0.0584045	0.0122081	1.57375e-06	-0.0324215	0.0410233	0.429342
rs182549	order.Bifidobacteriales.id.432.summary.txt.gz	C	T	C	T	0.11707	0.0126703	5.942e-20	0.00217486	0.0386596	0.955137
rs1879087	order.Bifidobacteriales.id.432.summary.txt.gz	C	T	C	T	0.105039	0.0239306	1.05214e-06	-0.115431	0.0739495	0.118538
rs1961273	order.Bifidobacteriales.id.432.summary.txt.gz	C	T	C	T	0.0688125	0.0131699	1.69731e-07	-0.042895	0.0414258	0.300451
rs4567981	order.Bifidobacteriales.id.432.summary.txt.gz	T	A	T	A	0.0577763	0.0117388	8.88054e-07	0.0360933	0.0378971	0.340893
rs4957061	order.Bifidobacteriales.id.432.summary.txt.gz	T	C	T	C	0.0569873	0.0116907	1.1517e-06	0.0158817	0.0382506	0.677994
rs540489	order.Bifidobacteriales.id.432.summary.txt.gz	T	G	T	G	-0.0632518	0.013817	5.36811e-06	-0.0253462	0.0493481	0.607518
rs55888705	order.Bifidobacteriales.id.432.summary.txt.gz	A	G	A	G	0.053673	0.0120586	8.66208e-06	0.0225705	0.0419438	0.5905
rs638382	order.Bifidobacteriales.id.432.summary.txt.gz	T	C	T	C	-0.0602866	0.0122474	5.56322e-07	-0.0119957	0.0379352	0.751839
rs6430601	order.Bifidobacteriales.id.432.summary.txt.gz	T	G	T	G	0.0845099	0.016945	2.45988e-07	0.0501411	0.057986	0.387198
rs677208	order.Bifidobacteriales.id.432.summary.txt.gz	G	C	G	C	0.0728589	0.0164821	6.0011e-06	-0.042079	0.0500782	0.400759
rs6899771	order.Bifidobacteriales.id.432.summary.txt.gz	A	G	A	G	-0.0914312	0.0202604	7.27995e-06	-0.022077	0.0624126	0.723544
rs7174549	order.Bifidobacteriales.id.432.summary.txt.gz	C	T	C	T	0.0551726	0.0124655	6.8678e-06	-0.0303012	0.0392394	0.439989
rs7322849	order.Bifidobacteriales.id.432.summary.txt.gz	T	C	T	C	0.110676	0.0200996	1.74032e-08	0.0531731	0.0657354	0.418575
rs7570971	order.Bifidobacteriales.id.432.summary.txt.gz	A	C	A	C	0.112508	0.0125178	2.5317e-19	-0.0120597	0.0385103	0.754164
rs7588568	order.Bifidobacteriales.id.432.summary.txt.gz	A	C	A	C	-0.060716	0.0130605	3.73042e-06	-0.0581162	0.043816	0.184717
rs76671854	order.Bifidobacteriales.id.432.summary.txt.gz	C	G	C	G	-0.0892981	0.0183177	1.03632e-06	-0.0930348	0.0570088	0.102693
rs857444	order.Bifidobacteriales.id.432.summary.txt.gz	C	T	C	T	0.0553965	0.0120669	3.82492e-06	0.12186	0.0384118	0.00151151
rs1511453	order.Burkholderiales.id.2874.summary.txt.gz	A	G	A	G	0.0910999	0.0199479	8.00097e-06	-0.0193464	0.080567	0.810231
rs1928341	order.Burkholderiales.id.2874.summary.txt.gz	A	G	A	G	0.0507782	0.0110587	4.51508e-06	-0.022652	0.0382145	0.553342
rs2321387	order.Burkholderiales.id.2874.summary.txt.gz	G	A	G	A	-0.0508514	0.0109588	3.25787e-06	-0.0232906	0.0380235	0.540186
rs2367850	order.Burkholderiales.id.2874.summary.txt.gz	G	C	G	C	0.06333	0.0130595	1.23614e-06	0.0070181	0.0461556	0.879145
rs2613606	order.Burkholderiales.id.2874.summary.txt.gz	C	T	C	T	-0.0499561	0.0109264	4.13357e-06	-0.0533247	0.0382489	0.163272
rs4033856	order.Burkholderiales.id.2874.summary.txt.gz	C	T	C	T	0.0833446	0.0167489	5.66823e-07	0.0144825	0.066748	0.82823
rs6087811	order.Burkholderiales.id.2874.summary.txt.gz	T	G	T	G	-0.101587	0.0198817	2.88374e-07	0.0216614	0.0623064	0.728097
rs62191117	order.Burkholderiales.id.2874.summary.txt.gz	A	G	A	G	0.0679995	0.0132471	2.79099e-07	0.0565847	0.0465503	0.224153
rs62395635	order.Burkholderiales.id.2874.summary.txt.gz	T	C	T	C	0.109911	0.0236375	2.90228e-06	0.122278	0.0783596	0.118648
rs75242906	order.Burkholderiales.id.2874.summary.txt.gz	C	T	C	T	-0.120974	0.0281273	9.74519e-06	-0.0363183	0.0686357	0.596704
rs7638039	order.Burkholderiales.id.2874.summary.txt.gz	T	C	T	C	0.0580987	0.012673	4.83593e-06	0.0122986	0.0436471	0.778117
rs10209007	order.Clostridiales.id.1863.summary.txt.gz	G	C	G	C	0.0795424	0.0182427	9.59556e-06	0.0698896	0.0848732	0.410248
rs10774377	order.Clostridiales.id.1863.summary.txt.gz	A	G	A	G	0.0523003	0.0113859	3.80899e-06	-0.000127897	0.0381718	0.997327
rs112334273	order.Clostridiales.id.1863.summary.txt.gz	G	A	G	A	0.0639383	0.0127404	4.07257e-07	-0.053909	0.0420962	0.200329
rs13105690	order.Clostridiales.id.1863.summary.txt.gz	T	C	T	C	-0.0527441	0.011818	9.36806e-06	-0.0185267	0.0419936	0.659083
rs13179700	order.Clostridiales.id.1863.summary.txt.gz	T	C	T	C	0.0510953	0.0109569	3.52111e-06	0.00942408	0.0397134	0.812422
rs1842454	order.Clostridiales.id.1863.summary.txt.gz	G	A	G	A	-0.0543676	0.012734	9.91744e-06	0.0872302	0.0483106	0.070979
rs2273429	order.Clostridiales.id.1863.summary.txt.gz	A	G	A	G	-0.0726191	0.0153105	4.16871e-06	-0.0924443	0.0614428	0.132438
rs290772	order.Clostridiales.id.1863.summary.txt.gz	G	A	G	A	0.084254	0.0196297	9.99759e-06	-0.0855321	0.0837024	0.306847
rs6442336	order.Clostridiales.id.1863.summary.txt.gz	C	T	C	T	-0.0547729	0.0124169	9.62568e-06	0.106817	0.0434005	0.0138478
rs6814436	order.Clostridiales.id.1863.summary.txt.gz	T	C	T	C	0.0741858	0.0150814	9.06288e-07	0.0639778	0.0540331	0.236394
rs6815608	order.Clostridiales.id.1863.summary.txt.gz	T	C	T	C	0.104089	0.0210883	3.71989e-07	0.0284413	0.0524818	0.587868
rs6934062	order.Clostridiales.id.1863.summary.txt.gz	G	C	G	C	0.0522397	0.0116116	7.09483e-06	-0.0789538	0.0403945	0.0506349
rs7269302	order.Clostridiales.id.1863.summary.txt.gz	A	T	A	T	-0.0965346	0.0212006	8.84345e-06	-0.0127766	0.0790751	0.87164
rs72738886	order.Clostridiales.id.1863.summary.txt.gz	T	C	T	C	0.0865333	0.0190392	8.41577e-06	-0.0274118	0.0714551	0.701258
rs72915163	order.Clostridiales.id.1863.summary.txt.gz	T	C	C	G	-0.0580246	0.0120558	1.39104e-06	-0.0622076	1.02585	0.951646
rs76860606	order.Clostridiales.id.1863.summary.txt.gz	C	G	C	G	0.094122	0.0225117	8.58167e-06	0.060836	0.0669225	0.363323
rs11073596	order.Coriobacteriales.id.810.summary.txt.gz	T	G	T	G	0.0510212	0.0114339	8.14449e-06	-0.0591526	0.0389604	0.128945
rs11250875	order.Coriobacteriales.id.810.summary.txt.gz	T	C	T	C	0.06075	0.0130939	4.82844e-06	0.0562338	0.0458471	0.219991
rs11656361	order.Coriobacteriales.id.810.summary.txt.gz	A	C	A	C	0.0773006	0.017553	8.02017e-06	0.0390748	0.0487546	0.422866
rs12974142	order.Coriobacteriales.id.810.summary.txt.gz	G	A	G	A	0.0789796	0.0177205	8.51232e-06	0.00513255	0.0738935	0.944624
rs13307134	order.Coriobacteriales.id.810.summary.txt.gz	C	T	C	T	0.0565686	0.0126265	7.79931e-06	0.0116084	0.050626	0.818638
rs1397793	order.Coriobacteriales.id.810.summary.txt.gz	G	A	G	A	-0.0498855	0.0112446	9.77381e-06	-0.0643833	0.0412395	0.118476
rs1816223	order.Coriobacteriales.id.810.summary.txt.gz	A	G	A	G	-0.0586265	0.0129006	4.84114e-06	-0.0615353	0.0470442	0.190862
rs240104	order.Coriobacteriales.id.810.summary.txt.gz	T	C	T	C	-0.0603429	0.0126849	1.51603e-06	0.0168721	0.0419308	0.687404
rs2442778	order.Coriobacteriales.id.810.summary.txt.gz	G	A	G	A	-0.116408	0.0258545	9.02703e-06	-0.00759306	0.0847882	0.928642
rs34739816	order.Coriobacteriales.id.810.summary.txt.gz	G	T	G	T	0.0965017	0.0207666	3.88358e-06	0.121499	0.0807338	0.132343
rs45480394	order.Coriobacteriales.id.810.summary.txt.gz	T	G	T	G	-0.0504262	0.0113307	9.71448e-06	-0.0830972	0.0392397	0.0342019
rs4880783	order.Coriobacteriales.id.810.summary.txt.gz	G	T	G	T	0.056503	0.0125055	5.89507e-06	-0.0552153	0.0428823	0.197884
rs62448869	order.Coriobacteriales.id.810.summary.txt.gz	T	A	T	A	-0.0486059	0.0108982	7.87276e-06	0.00187656	0.0381294	0.960748
rs67561917	order.Coriobacteriales.id.810.summary.txt.gz	A	G	A	G	-0.0714367	0.0154113	5.39129e-06	0.024306	0.0489584	0.619568
rs719099	order.Coriobacteriales.id.810.summary.txt.gz	A	G	A	G	0.0778402	0.0155815	5.43317e-07	0.00163647	0.0631991	0.979342
rs7540303	order.Coriobacteriales.id.810.summary.txt.gz	C	T	C	T	0.0483227	0.0109062	9.62148e-06	0.041495	0.0388911	0.285993
rs76779974	order.Coriobacteriales.id.810.summary.txt.gz	C	G	C	G	0.0774888	0.0171877	5.63091e-06	0.0117487	0.064496	0.855456
rs7898585	order.Coriobacteriales.id.810.summary.txt.gz	T	C	T	C	0.0731501	0.0164186	5.24671e-06	0.0920807	0.0475871	0.0529907
rs80046645	order.Coriobacteriales.id.810.summary.txt.gz	C	G	C	G	0.25584	0.0561995	4.65689e-06	-0.0135058	0.0981273	0.890528
rs8010111	order.Coriobacteriales.id.810.summary.txt.gz	G	A	G	A	-0.103377	0.0229286	6.89624e-06	0.0408716	0.0687523	0.552193
rs11599763	order.Desulfovibrionales.id.3156.summary.txt.gz	T	C	T	C	-0.0554862	0.0117486	2.60698e-06	-0.0269755	0.0386706	0.485446
rs16851319	order.Desulfovibrionales.id.3156.summary.txt.gz	G	C	G	C	-0.0729137	0.0150954	2.70287e-06	0.0432992	0.0498415	0.38499
rs186073	order.Desulfovibrionales.id.3156.summary.txt.gz	T	C	T	C	0.0529219	0.0118542	8.74432e-06	0.018216	0.0385033	0.63614
rs2692012	order.Desulfovibrionales.id.3156.summary.txt.gz	A	G	A	G	0.112244	0.0253553	2.27021e-06	0.0683209	0.0831565	0.411308
rs2838334	order.Desulfovibrionales.id.3156.summary.txt.gz	G	A	G	A	0.0569024	0.0124223	4.16791e-06	0.0428081	0.0395519	0.279107
rs3935584	order.Desulfovibrionales.id.3156.summary.txt.gz	C	T	C	T	-0.0524466	0.0115749	7.1974e-06	-0.0214102	0.0378165	0.571285
rs4506934	order.Desulfovibrionales.id.3156.summary.txt.gz	C	T	C	T	-0.0953383	0.0201367	2.42998e-06	0.00368269	0.0586627	0.949944
rs6058181	order.Desulfovibrionales.id.3156.summary.txt.gz	C	T	C	T	0.0836765	0.0166098	2.5277e-07	-0.0313112	0.0510074	0.539309
rs62020470	order.Desulfovibrionales.id.3156.summary.txt.gz	A	G	A	G	-0.0573633	0.0129462	7.50981e-06	-0.0564043	0.0491021	0.250674
rs9928243	order.Desulfovibrionales.id.3156.summary.txt.gz	C	A	C	A	-0.0544713	0.0117811	3.96636e-06	0.00972541	0.0376493	0.796163
rs11026530	order.Enterobacteriales.id.3468.summary.txt.gz	T	C	T	C	0.0822408	0.0186379	9.42684e-06	0.0456298	0.0525978	0.385656
rs111229068	order.Enterobacteriales.id.3468.summary.txt.gz	A	T	A	T	0.110561	0.0241719	3.65356e-06	0.0348641	0.069629	0.616574
rs2374342	order.Enterobacteriales.id.3468.summary.txt.gz	C	A	C	A	0.0582927	0.0126195	4.51618e-06	0.0424341	0.038317	0.2681
rs35673018	order.Enterobacteriales.id.3468.summary.txt.gz	G	A	G	A	0.0899642	0.0202934	7.63109e-06	0.037669	0.0660848	0.568671
rs4792380	order.Enterobacteriales.id.3468.summary.txt.gz	A	T	A	T	0.115598	0.0257683	9.48974e-06	-0.136205	0.110295	0.216864
rs504442	order.Enterobacteriales.id.3468.summary.txt.gz	T	G	T	G	0.084159	0.0189479	5.17092e-06	0.149952	0.0587896	0.0107518
rs61973590	order.Enterobacteriales.id.3468.summary.txt.gz	C	G	C	G	-0.0605392	0.0133696	8.5354e-06	-0.0362242	0.0395104	0.359233
rs62210023	order.Enterobacteriales.id.3468.summary.txt.gz	A	G	A	G	0.0606754	0.0130125	3.13163e-06	-0.0611319	0.0395965	0.12262
rs78143293	order.Enterobacteriales.id.3468.summary.txt.gz	A	G	A	G	-0.0848521	0.0170415	1.19564e-06	-0.0348943	0.0574968	0.543924
rs79757635	order.Enterobacteriales.id.3468.summary.txt.gz	C	A	C	A	0.0758597	0.0171286	9.31857e-06	0.0189478	0.0555908	0.733221
rs80319214	order.Enterobacteriales.id.3468.summary.txt.gz	C	G	C	G	0.0990404	0.0215877	6.95307e-06	-0.0228536	0.0722683	0.751825
rs1074800	order.Erysipelotrichales.id.2148.summary.txt.gz	A	G	A	G	0.0492438	0.010887	6.14583e-06	-0.0134506	0.0382079	0.724811
rs10781552	order.Erysipelotrichales.id.2148.summary.txt.gz	C	T	C	T	-0.0552212	0.0116074	2.33114e-06	-0.075017	0.0419654	0.0738414
rs17530232	order.Erysipelotrichales.id.2148.summary.txt.gz	A	G	A	G	0.10305	0.0224648	2.79123e-06	-0.0244346	0.0841312	0.771484
rs1884466	order.Erysipelotrichales.id.2148.summary.txt.gz	C	T	C	T	-0.0475363	0.0106939	9.52701e-06	-0.0430136	0.0378282	0.255506
rs2300774	order.Erysipelotrichales.id.2148.summary.txt.gz	G	A	G	A	0.0524152	0.0106784	8.95466e-07	-0.0428358	0.0378775	0.258095
rs290833	order.Erysipelotrichales.id.2148.summary.txt.gz	T	G	T	G	-0.0497374	0.0111376	8.029e-06	0.0224053	0.0377498	0.552833
rs35161940	order.Erysipelotrichales.id.2148.summary.txt.gz	T	C	T	C	-0.0806041	0.0167641	1.8451e-06	0.0470471	0.0611963	0.442017
rs4078432	order.Erysipelotrichales.id.2148.summary.txt.gz	C	T	C	T	-0.0608929	0.0133764	4.23104e-06	0.060923	0.0500177	0.223213
rs56970041	order.Erysipelotrichales.id.2148.summary.txt.gz	T	G	T	G	0.0724144	0.0164471	5.40344e-06	-0.097554	0.0789978	0.21687
rs7234058	order.Erysipelotrichales.id.2148.summary.txt.gz	T	C	T	C	-0.0945759	0.0194091	9.12341e-07	-0.047394	0.0656292	0.470204
rs7826267	order.Erysipelotrichales.id.2148.summary.txt.gz	T	G	T	G	-0.0839071	0.0199131	9.28449e-06	0.055072	0.0763594	0.470773
rs8003149	order.Erysipelotrichales.id.2148.summary.txt.gz	C	T	C	T	0.0538798	0.0116888	4.08475e-06	-0.0763221	0.0400422	0.0566448
rs11150282	order.Gastranaerophilales.id.1591.summary.txt.gz	T	C	T	C	0.098235	0.0197127	7.36053e-07	-0.043879	0.0393101	0.264325
rs16851659	order.Gastranaerophilales.id.1591.summary.txt.gz	G	C	G	C	-0.0895168	0.0186555	1.27024e-06	-0.0279836	0.039701	0.480897
rs28678345	order.Gastranaerophilales.id.1591.summary.txt.gz	T	C	T	C	0.213083	0.0471377	8.05953e-06	0.0187294	0.087821	0.831118
rs367480	order.Gastranaerophilales.id.1591.summary.txt.gz	G	A	G	A	-0.0841649	0.0185948	7.52418e-06	-0.0670659	0.0393703	0.088481
rs73074665	order.Gastranaerophilales.id.1591.summary.txt.gz	A	T	A	T	0.164631	0.0356037	3.6238e-06	-0.0919851	0.0763217	0.228115
rs789069	order.Gastranaerophilales.id.1591.summary.txt.gz	A	C	A	C	-0.10413	0.0234459	6.50003e-06	0.0316442	0.0541297	0.558816
rs79790072	order.Gastranaerophilales.id.1591.summary.txt.gz	T	C	T	C	0.226103	0.0488017	3.5381e-06	0.0425956	0.110638	0.700239
rs8028558	order.Gastranaerophilales.id.1591.summary.txt.gz	A	G	A	G	0.08346	0.0188504	9.78236e-06	0.0376853	0.0392933	0.33752
rs9864379	order.Gastranaerophilales.id.1591.summary.txt.gz	T	C	T	C	-0.160521	0.0292752	4.65873e-08	-0.00171778	0.0532199	0.974251
rs11110282	order.Lactobacillales.id.1800.summary.txt.gz	A	G	A	G	-0.10239	0.0217849	3.95665e-06	0.0899495	0.0880765	0.307128
rs111552159	order.Lactobacillales.id.1800.summary.txt.gz	C	G	C	G	0.128854	0.0287397	8.30804e-06	0.0324245	0.0909262	0.72139
rs11627423	order.Lactobacillales.id.1800.summary.txt.gz	C	A	C	A	0.0499263	0.0109744	5.08753e-06	-0.00563709	0.0391592	0.885538
rs11730038	order.Lactobacillales.id.1800.summary.txt.gz	G	A	G	A	-0.0605384	0.0129052	5.09746e-06	-0.026367	0.0412832	0.523028
rs12797734	order.Lactobacillales.id.1800.summary.txt.gz	T	C	T	C	0.0571279	0.0127113	7.76523e-06	-0.0112436	0.0440827	0.798678
rs1595463	order.Lactobacillales.id.1800.summary.txt.gz	C	A	C	A	0.0479749	0.0108801	7.44354e-06	-0.0279667	0.0379081	0.460666
rs1962325	order.Lactobacillales.id.1800.summary.txt.gz	C	G	C	G	0.0546878	0.0115069	1.96232e-06	0.0404013	0.0396989	0.308824
rs2370083	order.Lactobacillales.id.1800.summary.txt.gz	G	T	G	T	-0.08054	0.0180992	8.33495e-06	0.0984628	0.0770307	0.201169
rs2952251	order.Lactobacillales.id.1800.summary.txt.gz	A	G	A	G	-0.0629317	0.0124177	3.36461e-07	0.0328587	0.044938	0.464656
rs34989881	order.Lactobacillales.id.1800.summary.txt.gz	A	G	A	G	0.113479	0.0246452	4.09354e-06	-0.110205	0.0899043	0.220271
rs35344081	order.Lactobacillales.id.1800.summary.txt.gz	G	A	G	A	0.0642442	0.0127358	4.16066e-07	0.0432865	0.0427448	0.311215
rs4028634	order.Lactobacillales.id.1800.summary.txt.gz	T	C	T	C	0.0532915	0.01101	1.34806e-06	0.0218023	0.0390157	0.576293
rs57872228	order.Lactobacillales.id.1800.summary.txt.gz	C	T	C	T	-0.0688415	0.0146994	2.58252e-06	0.0529066	0.0587951	0.368202
rs74352383	order.Lactobacillales.id.1800.summary.txt.gz	T	A	T	A	-0.103396	0.021758	1.88028e-06	0.0958377	0.0684593	0.161537
rs74663707	order.Lactobacillales.id.1800.summary.txt.gz	C	T	C	T	0.0982594	0.0224613	8.39558e-06	-0.00754136	0.0772753	0.922257
rs76717940	order.Lactobacillales.id.1800.summary.txt.gz	T	A	T	A	0.160943	0.0327	6.55312e-07	-0.0620918	0.081658	0.447023
rs77558518	order.Lactobacillales.id.1800.summary.txt.gz	A	G	A	G	-0.106466	0.0223484	1.67435e-06	0.069874	0.0639032	0.274203
rs78938557	order.Lactobacillales.id.1800.summary.txt.gz	T	C	T	C	0.10553	0.0233581	2.31087e-06	-0.0240821	0.11338	0.831793
rs9581006	order.Lactobacillales.id.1800.summary.txt.gz	C	T	C	T	0.22583	0.0469228	1.76596e-06	0.0427321	0.101069	0.672441
rs10202904	order.Methanobacteriales.id.120.summary.txt.gz	T	G	T	G	-0.121754	0.0235357	3.0143e-07	-0.0197283	0.0383957	0.607382
rs10424197	order.Methanobacteriales.id.120.summary.txt.gz	G	A	G	A	-0.111274	0.0247517	9.27887e-06	-0.0355091	0.0434394	0.413678
rs11018665	order.Methanobacteriales.id.120.summary.txt.gz	A	T	A	T	0.111465	0.0250516	6.51864e-06	0.0503032	0.0440887	0.253889
rs12825290	order.Methanobacteriales.id.120.summary.txt.gz	C	G	C	G	-0.216781	0.0493496	6.07567e-06	0.0176186	0.0788864	0.823269
rs4257531	order.Methanobacteriales.id.120.summary.txt.gz	G	A	G	A	0.164498	0.0364959	7.44344e-06	-0.0995692	0.0618064	0.107183
rs6508769	order.Methanobacteriales.id.120.summary.txt.gz	T	C	T	C	0.153519	0.0344519	8.22529e-06	0.117348	0.0532573	0.0275658
rs6776814	order.Methanobacteriales.id.120.summary.txt.gz	T	C	T	C	-0.199566	0.0411825	1.63062e-06	0.0245231	0.134789	0.855633
rs73068003	order.Methanobacteriales.id.120.summary.txt.gz	G	T	G	T	-0.15814	0.0351803	8.44583e-06	-0.0139523	0.0639351	0.827253
rs73457410	order.Methanobacteriales.id.120.summary.txt.gz	A	G	A	G	0.21534	0.0436695	1.40855e-06	0.00947928	0.0778019	0.903027
rs75208022	order.Methanobacteriales.id.120.summary.txt.gz	C	T	C	T	-0.227245	0.048763	5.92103e-06	0.101058	0.0649161	0.11953
rs894996	order.Methanobacteriales.id.120.summary.txt.gz	C	A	C	A	0.216999	0.0449076	1.87557e-06	0.00267817	0.0740341	0.971143
rs10071529	order.MollicutesRF9.id.11579.summary.txt.gz	G	C	G	C	0.125105	0.0278674	8.64406e-06	-0.0471839	0.0602499	0.433546
rs11779863	order.MollicutesRF9.id.11579.summary.txt.gz	G	A	G	A	-0.0772768	0.0172171	6.68845e-06	-0.00840204	0.0518177	0.871191
rs12566890	order.MollicutesRF9.id.11579.summary.txt.gz	T	G	T	G	-0.103134	0.0241775	8.11201e-06	0.0289358	0.0562237	0.606794
rs13100746	order.MollicutesRF9.id.11579.summary.txt.gz	C	T	C	T	0.0638979	0.0142685	7.28846e-06	-0.0951545	0.0376651	0.0115263
rs17235252	order.MollicutesRF9.id.11579.summary.txt.gz	T	C	T	C	-0.122002	0.0255463	2.15879e-06	0.0436597	0.0582072	0.453209
rs3932485	order.MollicutesRF9.id.11579.summary.txt.gz	C	T	C	T	0.0626209	0.0141623	9.92857e-06	0.0419681	0.0385465	0.276257
rs515984	order.MollicutesRF9.id.11579.summary.txt.gz	T	C	T	C	-0.0875451	0.0190685	6.61366e-06	-0.0462535	0.0591016	0.433856
rs62188991	order.MollicutesRF9.id.11579.summary.txt.gz	G	C	G	C	-0.110864	0.0241355	5.26703e-06	-0.105622	0.0815583	0.195304
rs638542	order.MollicutesRF9.id.11579.summary.txt.gz	G	A	G	A	-0.070592	0.0157049	5.17285e-06	0.0428633	0.0414438	0.301019
rs739151	order.MollicutesRF9.id.11579.summary.txt.gz	C	G	C	G	0.0652659	0.0139773	3.09287e-06	0.0542914	0.0376428	0.149223
rs74603314	order.MollicutesRF9.id.11579.summary.txt.gz	T	C	T	C	0.230767	0.0489701	2.27641e-06	-0.0168608	0.096406	0.861163
rs7706512	order.MollicutesRF9.id.11579.summary.txt.gz	G	A	G	A	0.0657351	0.0138979	2.27207e-06	-0.00366005	0.0376792	0.922618
rs7801843	order.MollicutesRF9.id.11579.summary.txt.gz	A	G	A	G	-0.0869495	0.0194509	9.46882e-06	0.00256946	0.0522738	0.960797
rs949341	order.MollicutesRF9.id.11579.summary.txt.gz	G	A	G	A	0.0656602	0.0147216	7.73282e-06	0.0541783	0.0421588	0.198757
rs11251024	order.NB1n.id.3953.summary.txt.gz	G	A	G	A	0.104201	0.0206737	6.62801e-07	0.00806019	0.0428	0.850624
rs11606187	order.NB1n.id.3953.summary.txt.gz	A	G	A	G	-0.154539	0.0326288	3.30586e-06	-0.0536494	0.0535382	0.316306
rs12358808	order.NB1n.id.3953.summary.txt.gz	G	T	G	T	-0.119662	0.0255597	5.30782e-06	0.0340166	0.044088	0.440373
rs13219468	order.NB1n.id.3953.summary.txt.gz	G	C	G	C	0.115344	0.0236958	1.40637e-06	-0.0569751	0.0417498	0.172353
rs13385922	order.NB1n.id.3953.summary.txt.gz	T	C	T	C	0.0929494	0.0201348	3.96829e-06	-0.00450261	0.039634	0.909551
rs166849	order.NB1n.id.3953.summary.txt.gz	G	A	G	A	0.0911053	0.0202239	7.73898e-06	-0.0899494	0.0382625	0.0187305
rs2172426	order.NB1n.id.3953.summary.txt.gz	C	T	C	T	-0.10212	0.0198947	3.17425e-07	0.0526482	0.0384335	0.170733
rs267959	order.NB1n.id.3953.summary.txt.gz	A	G	A	G	0.0988612	0.0209676	2.61993e-06	0.0264529	0.0419908	0.528714
rs2930903	order.NB1n.id.3953.summary.txt.gz	C	G	C	G	0.0908335	0.0209434	6.8435e-06	0.0225709	0.0392567	0.56532
rs4383094	order.NB1n.id.3953.summary.txt.gz	T	C	T	C	0.149188	0.0320662	4.28134e-06	-0.00579252	0.0540897	0.914717
rs55921101	order.NB1n.id.3953.summary.txt.gz	A	T	A	T	-0.109245	0.0236201	4.32139e-06	0.0211998	0.0442905	0.632185
rs60775321	order.NB1n.id.3953.summary.txt.gz	T	C	T	C	-0.0962425	0.0213842	7.1046e-06	-0.0538174	0.0415931	0.195699
rs72671304	order.NB1n.id.3953.summary.txt.gz	T	C	T	C	0.172322	0.0370028	3.79578e-06	0.0129779	0.0716106	0.856188
rs7911787	order.NB1n.id.3953.summary.txt.gz	G	T	G	T	-0.223071	0.0470232	3.38824e-06	0.0855746	0.106822	0.423078
rs8126061	order.NB1n.id.3953.summary.txt.gz	T	C	T	C	-0.159135	0.0351904	7.36334e-06	0.0325134	0.0569402	0.567993
rs9542068	order.NB1n.id.3953.summary.txt.gz	T	C	T	C	0.0990709	0.0218149	6.52339e-06	0.00215633	0.0397834	0.956774
rs10840326	order.Pasteurellales.id.3688.summary.txt.gz	C	G	C	G	-0.0717634	0.0149229	1.43842e-06	0.041338	0.039203	0.291672
rs111582866	order.Pasteurellales.id.3688.summary.txt.gz	G	A	G	A	-0.113957	0.0256403	7.06627e-06	0.155821	0.0668984	0.0198477
rs12050685	order.Pasteurellales.id.3688.summary.txt.gz	A	G	A	G	-0.0670948	0.015239	9.18513e-06	0.0235772	0.0418076	0.572792
rs12191680	order.Pasteurellales.id.3688.summary.txt.gz	C	G	C	G	0.102214	0.0197189	3.049e-07	0.0299146	0.0627522	0.633568
rs16970009	order.Pasteurellales.id.3688.summary.txt.gz	A	G	A	G	0.187381	0.0429572	7.31531e-06	-0.0266275	0.134356	0.842899
rs4822728	order.Pasteurellales.id.3688.summary.txt.gz	T	C	T	C	0.0685479	0.0149032	4.71847e-06	0.0727077	0.0376137	0.0532353
rs6092684	order.Pasteurellales.id.3688.summary.txt.gz	A	T	A	T	0.0684647	0.014674	3.44059e-06	-0.00770857	0.0379643	0.839098
rs6972479	order.Pasteurellales.id.3688.summary.txt.gz	A	G	A	G	-0.0781862	0.0175366	7.74817e-06	0.0760613	0.0469398	0.105146
rs72756943	order.Pasteurellales.id.3688.summary.txt.gz	G	A	G	A	0.13988	0.0303029	3.35218e-06	0.0469445	0.0762554	0.538145
rs73139353	order.Pasteurellales.id.3688.summary.txt.gz	A	C	A	C	-0.222573	0.0484634	8.71314e-06	0.00248354	0.0665934	0.970251
rs731534	order.Pasteurellales.id.3688.summary.txt.gz	C	G	C	G	-0.0986502	0.0216316	9.46292e-06	-0.0128918	0.0598559	0.82947
rs76022354	order.Pasteurellales.id.3688.summary.txt.gz	C	T	C	T	0.24289	0.0500406	1.82858e-06	-0.0398863	0.0865162	0.644779
rs9382510	order.Pasteurellales.id.3688.summary.txt.gz	C	T	C	T	-0.0881865	0.0169965	2.476e-07	-0.0168605	0.0431338	0.695879
rs9895850	order.Pasteurellales.id.3688.summary.txt.gz	T	C	T	C	-0.176406	0.041017	9.08251e-06	-0.123276	0.0923245	0.181794
rs9938097	order.Pasteurellales.id.3688.summary.txt.gz	T	C	T	C	-0.0710386	0.0158024	8.22604e-06	0.0366496	0.0386989	0.343615
rs1035406	order.Rhodospirillales.id.2667.summary.txt.gz	G	A	G	A	-0.114725	0.0247994	4.07163e-06	0.0557794	0.0587671	0.342539
rs11591293	order.Rhodospirillales.id.2667.summary.txt.gz	G	T	G	T	0.0722755	0.0158186	4.68529e-06	-0.0670256	0.0380239	0.0779471
rs11630875	order.Rhodospirillales.id.2667.summary.txt.gz	T	C	T	C	0.0945198	0.0202139	3.70379e-06	0.0861875	0.0563479	0.126126
rs13336560	order.Rhodospirillales.id.2667.summary.txt.gz	C	T	C	T	-0.0695313	0.0157065	9.74686e-06	0.0052014	0.0383006	0.891976
rs1549633	order.Rhodospirillales.id.2667.summary.txt.gz	A	C	A	C	0.0996735	0.0216667	3.88024e-06	0.0309279	0.058959	0.599885
rs3730086	order.Rhodospirillales.id.2667.summary.txt.gz	A	G	A	G	0.0800354	0.0178737	7.98252e-06	-0.0292949	0.0435089	0.50075
rs3754624	order.Rhodospirillales.id.2667.summary.txt.gz	C	T	C	T	0.094128	0.0198389	2.68367e-06	0.0273963	0.0491921	0.577578
rs4278423	order.Rhodospirillales.id.2667.summary.txt.gz	T	C	T	C	0.105215	0.0233778	3.9804e-06	-0.111919	0.0780357	0.151515
rs4822789	order.Rhodospirillales.id.2667.summary.txt.gz	G	C	G	C	0.0727755	0.0159522	7.32717e-06	0.0261279	0.0385971	0.498445
rs61933850	order.Rhodospirillales.id.2667.summary.txt.gz	G	A	G	A	0.164663	0.0360285	6.99876e-06	-0.0168172	0.0550828	0.760132
rs76784716	order.Rhodospirillales.id.2667.summary.txt.gz	A	G	A	G	0.136039	0.0284399	1.31382e-06	-0.0472436	0.059222	0.425023
rs77304857	order.Rhodospirillales.id.2667.summary.txt.gz	C	A	C	A	-0.0997433	0.0222165	6.02031e-06	-0.0250166	0.0476873	0.599864
rs9813022	order.Rhodospirillales.id.2667.summary.txt.gz	A	G	A	G	-0.0830795	0.0162642	3.07213e-07	-0.0323851	0.0388518	0.404532
rs1135612	order.Selenomonadales.id.2165.summary.txt.gz	G	A	G	A	0.0529785	0.0119177	9.26307e-06	0.0433145	0.0464143	0.350709
rs13086907	order.Selenomonadales.id.2165.summary.txt.gz	G	A	G	A	0.0625312	0.0131735	1.95488e-06	-0.0522286	0.0451638	0.247507
rs1643968	order.Selenomonadales.id.2165.summary.txt.gz	T	C	T	C	-0.0565284	0.0112298	4.14596e-07	-0.00519579	0.0392303	0.894634
rs1649999	order.Selenomonadales.id.2165.summary.txt.gz	A	G	A	G	0.0748989	0.0166458	7.5812e-06	0.0279149	0.0638031	0.661736
rs2834062	order.Selenomonadales.id.2165.summary.txt.gz	A	G	A	G	0.0489057	0.0108842	8.4392e-06	0.10319	0.0412997	0.0124692
rs4463806	order.Selenomonadales.id.2165.summary.txt.gz	T	C	T	C	-0.0543966	0.0129365	7.80662e-06	0.0255617	0.0478904	0.593511
rs4722181	order.Selenomonadales.id.2165.summary.txt.gz	T	G	T	G	0.0501306	0.0105798	2.00112e-06	-0.0613833	0.0376384	0.102918
rs60274479	order.Selenomonadales.id.2165.summary.txt.gz	T	C	T	C	-0.0659623	0.0134137	1.1623e-06	-0.0940726	0.0474659	0.0474909
rs71405394	order.Selenomonadales.id.2165.summary.txt.gz	G	A	G	A	-0.114178	0.02405	2.16631e-06	0.0914398	0.0747431	0.221183
rs73232831	order.Selenomonadales.id.2165.summary.txt.gz	G	A	G	A	-0.151829	0.0314932	1.87452e-06	-0.119484	0.10334	0.247589
rs9423647	order.Selenomonadales.id.2165.summary.txt.gz	G	A	G	A	0.047817	0.0105282	6.06114e-06	-0.0039319	0.0377918	0.917137
rs11184341	order.Verrucomicrobiales.id.4030.summary.txt.gz	G	C	G	C	0.0655342	0.0142231	4.13405e-06	-0.0299277	0.042232	0.478541
rs111862613	order.Verrucomicrobiales.id.4030.summary.txt.gz	T	C	T	C	0.090699	0.0196746	3.73846e-06	-0.00930095	0.0501328	0.852817
rs117107102	order.Verrucomicrobiales.id.4030.summary.txt.gz	A	G	A	G	0.204683	0.0431573	2.91821e-06	-0.0426939	0.0894948	0.633323
rs11729256	order.Verrucomicrobiales.id.4030.summary.txt.gz	T	C	T	C	0.0749798	0.0150177	6.7309e-07	-0.0404993	0.0500528	0.41844
rs12908520	order.Verrucomicrobiales.id.4030.summary.txt.gz	G	A	G	A	0.0618926	0.0130946	2.17163e-06	0.110079	0.0375988	0.0034146
rs2602429	order.Verrucomicrobiales.id.4030.summary.txt.gz	C	T	C	T	0.0746844	0.0156194	2.58297e-06	-0.00489311	0.0428848	0.909159
rs3995795	order.Verrucomicrobiales.id.4030.summary.txt.gz	C	T	C	T	0.0641275	0.0140995	5.18557e-06	0.0553761	0.0386507	0.151934
rs4242783	order.Verrucomicrobiales.id.4030.summary.txt.gz	G	A	G	A	0.0689292	0.0147693	2.63612e-06	-0.0722454	0.0418166	0.0840466
rs4936098	order.Verrucomicrobiales.id.4030.summary.txt.gz	A	G	A	G	0.0648843	0.0135928	1.12221e-06	0.0156421	0.0393959	0.691331
rs61779207	order.Verrucomicrobiales.id.4030.summary.txt.gz	G	A	G	A	-0.0758309	0.0167762	6.72285e-06	-0.0841651	0.0452609	0.0629492
rs74542928	order.Verrucomicrobiales.id.4030.summary.txt.gz	T	C	T	C	0.112164	0.0236422	1.63222e-06	0.0752313	0.0882969	0.394199
rs9349825	order.Verrucomicrobiales.id.4030.summary.txt.gz	A	G	A	G	-0.0704036	0.0147128	2.53687e-06	0.0375625	0.0481567	0.435388
rs941682	order.Verrucomicrobiales.id.4030.summary.txt.gz	G	A	G	A	-0.0631436	0.0143767	9.61003e-06	-0.0825743	0.042152	0.0501176
rs1002941	order.Victivallales.id.2254.summary.txt.gz	G	A	G	A	0.105025	0.0233484	8.14836e-06	-0.0486683	0.0438245	0.266772
rs11770843	order.Victivallales.id.2254.summary.txt.gz	C	T	C	T	0.109431	0.0234879	1.90729e-06	0.0853907	0.0401684	0.0335189
rs17114848	order.Victivallales.id.2254.summary.txt.gz	G	A	G	A	0.152377	0.0324332	4.05865e-06	0.059793	0.0631299	0.343567
rs2031282	order.Victivallales.id.2254.summary.txt.gz	A	G	A	G	0.122369	0.0270329	4.3826e-06	0.0134882	0.049847	0.786705
rs2731834	order.Victivallales.id.2254.summary.txt.gz	C	G	C	G	0.109438	0.023693	4.24358e-06	-0.019596	0.0440164	0.656177
rs2825714	order.Victivallales.id.2254.summary.txt.gz	A	G	A	G	-0.13741	0.0289246	1.72211e-06	-0.00670648	0.0506274	0.894615
rs72640280	order.Victivallales.id.2254.summary.txt.gz	A	G	A	G	0.220207	0.0486196	5.18035e-06	-0.0951869	0.08269	0.24968
rs73113483	order.Victivallales.id.2254.summary.txt.gz	T	A	T	A	-0.131217	0.0288713	8.66341e-06	-0.0365578	0.0572843	0.523355
rs77599476	order.Victivallales.id.2254.summary.txt.gz	A	G	A	G	0.230292	0.0480168	1.86133e-06	0.124029	0.0828795	0.134525
rs262812	family.Acidaminococcaceae.id.2166.summary.txt.gz	T	C	T	C	-0.065675	0.0142257	3.24906e-06	-0.0267712	0.0411266	0.515082
rs45497800	family.Acidaminococcaceae.id.2166.summary.txt.gz	T	C	T	C	-0.117863	0.0257351	5.86428e-06	-0.0442836	0.0539531	0.411771
rs6427992	family.Acidaminococcaceae.id.2166.summary.txt.gz	G	C	G	C	-0.0595857	0.01296	4.24324e-06	-0.0120947	0.0390291	0.756645
rs6589457	family.Acidaminococcaceae.id.2166.summary.txt.gz	A	G	A	G	0.165911	0.0349516	2.31508e-06	-0.0618809	0.086983	0.476827
rs6923842	family.Acidaminococcaceae.id.2166.summary.txt.gz	T	C	T	C	-0.0796106	0.0169192	2.21303e-06	0.11602	0.0596469	0.0517619
rs74540770	family.Acidaminococcaceae.id.2166.summary.txt.gz	G	A	G	A	-0.108969	0.0243533	7.08804e-06	-0.0329479	0.0698624	0.637205
rs78702810	family.Acidaminococcaceae.id.2166.summary.txt.gz	T	C	T	C	-0.143755	0.0323244	9.16468e-06	0.0943303	0.0613147	0.123936
rs34583783	family.Actinomycetaceae.id.421.summary.txt.gz	G	T	G	T	0.123756	0.026427	5.47971e-06	0.0247917	0.0788046	0.753068
rs35011108	family.Actinomycetaceae.id.421.summary.txt.gz	A	G	A	G	0.241826	0.0503796	1.8267e-06	-0.071294	0.0752095	0.34316
rs4073240	family.Actinomycetaceae.id.421.summary.txt.gz	G	A	G	A	0.0747546	0.0164684	6.05333e-06	0.00517291	0.0387163	0.893711
rs112159068	family.Alcaligenaceae.id.2875.summary.txt.gz	A	T	A	T	0.131484	0.0281089	3.56484e-06	-0.170411	0.112547	0.129993
rs1153990	family.Alcaligenaceae.id.2875.summary.txt.gz	A	G	A	G	-0.058727	0.0128306	5.96787e-06	-0.048617	0.0405852	0.230956
rs147968	family.Alcaligenaceae.id.2875.summary.txt.gz	C	T	C	T	0.0489475	0.0110321	9.12701e-06	-0.052946	0.0376957	0.160151
rs17000015	family.Alcaligenaceae.id.2875.summary.txt.gz	A	T	A	T	-0.0609257	0.0125363	1.12719e-06	-0.0503136	0.0421002	0.232052
rs2040996	family.Alcaligenaceae.id.2875.summary.txt.gz	T	C	T	C	-0.0490922	0.0110231	7.79918e-06	-0.0571829	0.0376151	0.128458
rs2367850	family.Alcaligenaceae.id.2875.summary.txt.gz	G	C	G	C	0.0629104	0.0131712	1.84631e-06	0.0070181	0.0461556	0.879145
rs28480294	family.Alcaligenaceae.id.2875.summary.txt.gz	T	C	T	C	-0.0516967	0.0115503	6.606e-06	-0.0195319	0.0392886	0.61909
rs4033856	family.Alcaligenaceae.id.2875.summary.txt.gz	C	T	C	T	0.081834	0.0168931	1.02902e-06	0.0144825	0.066748	0.82823
rs6087811	family.Alcaligenaceae.id.2875.summary.txt.gz	T	G	T	G	-0.0927044	0.0200457	3.36838e-06	0.0216614	0.0623064	0.728097
rs62191117	family.Alcaligenaceae.id.2875.summary.txt.gz	A	G	A	G	0.0684302	0.0133636	2.75943e-07	0.0565847	0.0465503	0.224153
rs62395635	family.Alcaligenaceae.id.2875.summary.txt.gz	T	C	T	C	0.110583	0.0238514	3.34696e-06	0.122278	0.0783596	0.118648
rs67737557	family.Alcaligenaceae.id.2875.summary.txt.gz	C	G	C	G	0.0738409	0.0151678	1.03742e-06	-0.0174147	0.047083	0.711477
rs6969323	family.Alcaligenaceae.id.2875.summary.txt.gz	A	C	A	C	-0.0593564	0.0129137	3.88581e-06	-0.0161323	0.0453703	0.722163
rs7302582	family.Alcaligenaceae.id.2875.summary.txt.gz	G	C	G	C	-0.106817	0.023298	3.33554e-06	-0.0193883	0.0829643	0.815222
rs74776516	family.Alcaligenaceae.id.2875.summary.txt.gz	T	G	T	G	-0.0944052	0.0213287	6.85049e-06	-0.110509	0.0753109	0.142276
rs7638039	family.Alcaligenaceae.id.2875.summary.txt.gz	T	C	T	C	0.0603335	0.0127779	2.70479e-06	0.0122986	0.0436471	0.778117
rs79846372	family.Alcaligenaceae.id.2875.summary.txt.gz	A	G	A	G	0.0882459	0.0198328	6.98601e-06	-0.124383	0.0699362	0.0753199
rs9537886	family.Alcaligenaceae.id.2875.summary.txt.gz	A	C	A	C	-0.0570888	0.0110683	2.35108e-07	-0.0279576	0.0379123	0.460862
rs11585893	family.Bacteroidaceae.id.917.summary.txt.gz	A	G	A	G	-0.0740746	0.0147633	1.79511e-06	-0.0463066	0.0441355	0.29409
rs13207588	family.Bacteroidaceae.id.917.summary.txt.gz	A	G	A	G	-0.059205	0.0131195	7.48504e-06	0.0755031	0.0478396	0.114507
rs1340391	family.Bacteroidaceae.id.917.summary.txt.gz	T	C	T	C	-0.0592004	0.0132244	6.7301e-06	0.0271313	0.0551994	0.623063
rs17619981	family.Bacteroidaceae.id.917.summary.txt.gz	T	G	T	G	0.0880978	0.0187002	2.68683e-06	-0.0024448	0.0550632	0.964586
rs2023437	family.Bacteroidaceae.id.917.summary.txt.gz	T	C	T	C	-0.0782325	0.0167634	5.01824e-06	-0.123011	0.0572516	0.0316665
rs2366421	family.Bacteroidaceae.id.917.summary.txt.gz	T	A	T	A	-0.0528153	0.0117124	7.64945e-06	-0.00210434	0.0491373	0.96584
rs28757219	family.Bacteroidaceae.id.917.summary.txt.gz	T	A	T	A	0.0818398	0.0170319	1.2942e-06	-0.0271367	0.0573926	0.636338
rs66710942	family.Bacteroidaceae.id.917.summary.txt.gz	C	T	C	T	0.0488038	0.0107412	5.86259e-06	-0.0461832	0.0377413	0.221073
rs6795673	family.Bacteroidaceae.id.917.summary.txt.gz	C	T	C	T	0.0538565	0.0105251	3.37909e-07	-0.028915	0.0375913	0.441778
rs9507307	family.Bacteroidaceae.id.917.summary.txt.gz	C	T	C	T	0.0604456	0.0129128	2.1271e-06	-0.0119502	0.0438891	0.785404
rs10872669	family.BacteroidalesS24.7group.id.11173.summary.txt.gz	A	G	A	G	-0.123071	0.0275665	9.4901e-06	0.045934	0.0655726	0.483612
rs11135366	family.BacteroidalesS24.7group.id.11173.summary.txt.gz	C	G	C	G	0.0842142	0.0183739	8.77822e-06	0.0284381	0.0442312	0.520262
rs12748533	family.BacteroidalesS24.7group.id.11173.summary.txt.gz	G	T	G	T	-0.0821108	0.0172701	2.59019e-06	0.0340543	0.0417035	0.414167
rs17043785	family.BacteroidalesS24.7group.id.11173.summary.txt.gz	T	C	T	C	-0.176187	0.0347133	5.11837e-07	0.144958	0.0661787	0.0284951
rs61508842	family.BacteroidalesS24.7group.id.11173.summary.txt.gz	T	C	T	C	0.122574	0.0272389	7.82782e-06	-0.0268645	0.0665688	0.686537
rs6831034	family.BacteroidalesS24.7group.id.11173.summary.txt.gz	T	A	T	A	-0.0956546	0.0205228	6.10396e-06	-0.0597922	0.0663882	0.367777
rs689695	family.BacteroidalesS24.7group.id.11173.summary.txt.gz	C	A	C	A	0.0814578	0.0167057	1.28039e-06	-0.058416	0.0413411	0.157648
rs738193	family.BacteroidalesS24.7group.id.11173.summary.txt.gz	T	C	T	C	0.0847328	0.0165856	3.82163e-07	0.0712436	0.0394703	0.0710755
rs78609301	family.BacteroidalesS24.7group.id.11173.summary.txt.gz	A	G	A	G	-0.0867065	0.0195709	7.09297e-06	-0.0483582	0.041063	0.238933
rs941000	family.BacteroidalesS24.7group.id.11173.summary.txt.gz	C	T	C	T	0.0850266	0.0163382	3.15557e-07	-0.047666	0.0392208	0.224243
rs10831953	family.Bifidobacteriaceae.id.433.summary.txt.gz	G	A	G	A	0.0537537	0.0123746	9.94742e-06	0.00200192	0.0409502	0.96101
rs10841473	family.Bifidobacteriaceae.id.433.summary.txt.gz	G	C	G	C	-0.0613031	0.0128844	2.28067e-06	0.0280909	0.0448346	0.530958
rs10857328	family.Bifidobacteriaceae.id.433.summary.txt.gz	T	A	T	A	0.0562	0.0126395	7.24135e-06	-0.0692513	0.0417624	0.0972725
rs11655079	family.Bifidobacteriaceae.id.433.summary.txt.gz	T	C	T	C	-0.0586146	0.0129952	5.92468e-06	0.00905939	0.0485638	0.852016
rs11745923	family.Bifidobacteriaceae.id.433.summary.txt.gz	G	T	G	T	0.0579759	0.0121021	2.49154e-06	0.0128753	0.0384794	0.737925
rs12446429	family.Bifidobacteriaceae.id.433.summary.txt.gz	T	C	T	C	0.0810099	0.019073	8.52886e-06	-0.0143353	0.048636	0.768187
rs12465599	family.Bifidobacteriaceae.id.433.summary.txt.gz	A	G	A	G	0.0530218	0.0117672	7.13221e-06	0.035546	0.0376829	0.34553
rs13020688	family.Bifidobacteriaceae.id.433.summary.txt.gz	G	A	G	A	0.0584045	0.0122081	1.57375e-06	-0.0324215	0.0410233	0.429342
rs182549	family.Bifidobacteriaceae.id.433.summary.txt.gz	C	T	C	T	0.11707	0.0126703	5.942e-20	0.00217486	0.0386596	0.955137
rs1879087	family.Bifidobacteriaceae.id.433.summary.txt.gz	C	T	C	T	0.105039	0.0239306	1.05214e-06	-0.115431	0.0739495	0.118538
rs1961273	family.Bifidobacteriaceae.id.433.summary.txt.gz	C	T	C	T	0.0688125	0.0131699	1.69731e-07	-0.042895	0.0414258	0.300451
rs4567981	family.Bifidobacteriaceae.id.433.summary.txt.gz	T	A	T	A	0.0577763	0.0117388	8.88054e-07	0.0360933	0.0378971	0.340893
rs4957061	family.Bifidobacteriaceae.id.433.summary.txt.gz	T	C	T	C	0.0569873	0.0116907	1.1517e-06	0.0158817	0.0382506	0.677994
rs540489	family.Bifidobacteriaceae.id.433.summary.txt.gz	T	G	T	G	-0.0632518	0.013817	5.36811e-06	-0.0253462	0.0493481	0.607518
rs55888705	family.Bifidobacteriaceae.id.433.summary.txt.gz	A	G	A	G	0.053673	0.0120586	8.66208e-06	0.0225705	0.0419438	0.5905
rs638382	family.Bifidobacteriaceae.id.433.summary.txt.gz	T	C	T	C	-0.0602866	0.0122474	5.56322e-07	-0.0119957	0.0379352	0.751839
rs6430601	family.Bifidobacteriaceae.id.433.summary.txt.gz	T	G	T	G	0.0845099	0.016945	2.45988e-07	0.0501411	0.057986	0.387198
rs677208	family.Bifidobacteriaceae.id.433.summary.txt.gz	G	C	G	C	0.0728589	0.0164821	6.0011e-06	-0.042079	0.0500782	0.400759
rs6899771	family.Bifidobacteriaceae.id.433.summary.txt.gz	A	G	A	G	-0.0914312	0.0202604	7.27995e-06	-0.022077	0.0624126	0.723544
rs7174549	family.Bifidobacteriaceae.id.433.summary.txt.gz	C	T	C	T	0.0551726	0.0124655	6.8678e-06	-0.0303012	0.0392394	0.439989
rs7322849	family.Bifidobacteriaceae.id.433.summary.txt.gz	T	C	T	C	0.110676	0.0200996	1.74032e-08	0.0531731	0.0657354	0.418575
rs7570971	family.Bifidobacteriaceae.id.433.summary.txt.gz	A	C	A	C	0.112508	0.0125178	2.5317e-19	-0.0120597	0.0385103	0.754164
rs7588568	family.Bifidobacteriaceae.id.433.summary.txt.gz	A	C	A	C	-0.060716	0.0130605	3.73042e-06	-0.0581162	0.043816	0.184717
rs76671854	family.Bifidobacteriaceae.id.433.summary.txt.gz	C	G	C	G	-0.0892981	0.0183177	1.03632e-06	-0.0930348	0.0570088	0.102693
rs857444	family.Bifidobacteriaceae.id.433.summary.txt.gz	C	T	C	T	0.0553965	0.0120669	3.82492e-06	0.12186	0.0384118	0.00151151
rs117186816	family.Christensenellaceae.id.1866.summary.txt.gz	G	A	G	A	-0.206476	0.0436362	6.51964e-06	-0.0759679	0.0653614	0.245124
rs12657403	family.Christensenellaceae.id.1866.summary.txt.gz	A	G	A	G	0.078108	0.0171887	5.59276e-06	-0.0337088	0.085836	0.694532
rs4076564	family.Christensenellaceae.id.1866.summary.txt.gz	G	A	G	A	-0.188623	0.039209	8.06105e-06	0.131179	0.0833198	0.115393
rs7211194	family.Christensenellaceae.id.1866.summary.txt.gz	C	T	C	T	0.0492094	0.0110916	9.93998e-06	-0.00418922	0.0376778	0.911469
rs77867022	family.Christensenellaceae.id.1866.summary.txt.gz	G	T	G	T	-0.160443	0.0379589	8.81983e-06	-0.172294	0.0725111	0.0174965
rs9608766	family.Christensenellaceae.id.1866.summary.txt.gz	T	C	T	C	-0.0682134	0.01496	3.33084e-06	0.0125233	0.0429898	0.770815
rs10875374	family.Clostridiaceae1.id.1869.summary.txt.gz	C	T	C	T	-0.0536759	0.0119436	8.09821e-06	0.00488103	0.0376097	0.89674
rs12186080	family.Clostridiaceae1.id.1869.summary.txt.gz	G	A	G	A	0.0748236	0.016246	5.33957e-06	0.0557582	0.0506332	0.270802
rs12490337	family.Clostridiaceae1.id.1869.summary.txt.gz	C	G	C	G	-0.0616944	0.013693	6.90518e-06	-0.00926837	0.046988	0.843632
rs2795528	family.Clostridiaceae1.id.1869.summary.txt.gz	G	A	G	A	-0.180969	0.0390911	3.80626e-06	0.0161374	0.0817411	0.843498
rs2817172	family.Clostridiaceae1.id.1869.summary.txt.gz	C	T	C	T	0.0563367	0.012392	5.27026e-06	0.0527183	0.0384346	0.170177
rs4723021	family.Clostridiaceae1.id.1869.summary.txt.gz	T	C	T	C	-0.106376	0.0241944	7.42147e-06	-0.158816	0.0744395	0.0328844
rs550843	family.Clostridiaceae1.id.1869.summary.txt.gz	T	C	T	C	-0.0734787	0.0168383	7.09119e-06	0.0219584	0.0419661	0.600806
rs56188186	family.Clostridiaceae1.id.1869.summary.txt.gz	A	G	A	G	0.0967774	0.0217471	8.24444e-06	0.0651431	0.0889629	0.464016
rs62397761	family.Clostridiaceae1.id.1869.summary.txt.gz	A	G	A	G	0.0615805	0.0136198	9.07706e-06	-0.0346979	0.0402772	0.388974
rs881532	family.Clostridiaceae1.id.1869.summary.txt.gz	A	G	A	G	-0.0533035	0.0119011	7.89662e-06	-0.0642463	0.0377049	0.0883955
rs10517600	family.ClostridialesvadinBB60group.id.11286.summary.txt.gz	T	G	T	G	0.0626993	0.0139364	6.82768e-06	0.0331221	0.0387791	0.393037
rs10904722	family.ClostridialesvadinBB60group.id.11286.summary.txt.gz	C	T	C	T	-0.0672314	0.0147123	5.04837e-06	-0.0052537	0.04433	0.905661
rs13409132	family.ClostridialesvadinBB60group.id.11286.summary.txt.gz	A	G	A	G	-0.165419	0.0352154	4.37231e-06	-0.256504	0.10245	0.0122905
rs17121075	family.ClostridialesvadinBB60group.id.11286.summary.txt.gz	G	A	G	A	0.0769254	0.0172234	7.91417e-06	0.043162	0.0459661	0.347733
rs2191834	family.ClostridialesvadinBB60group.id.11286.summary.txt.gz	G	T	G	T	0.0746375	0.0159136	2.50195e-06	0.0496027	0.0440952	0.260631
rs28691777	family.ClostridialesvadinBB60group.id.11286.summary.txt.gz	C	T	C	T	0.137134	0.0266996	6.95697e-07	0.0224209	0.0925347	0.808549
rs34088226	family.ClostridialesvadinBB60group.id.11286.summary.txt.gz	A	G	A	G	-0.117807	0.026924	7.66216e-06	-0.0699339	0.080702	0.386178
rs55682560	family.ClostridialesvadinBB60group.id.11286.summary.txt.gz	C	T	C	T	-0.131519	0.0261319	4.97034e-07	0.0356548	0.0703144	0.612101
rs6588624	family.ClostridialesvadinBB60group.id.11286.summary.txt.gz	G	A	G	A	-0.0662317	0.0138147	1.79287e-06	-0.0117793	0.0377588	0.75507
rs66714985	family.ClostridialesvadinBB60group.id.11286.summary.txt.gz	A	C	A	C	0.116908	0.0252447	4.85334e-06	-0.00991279	0.0623516	0.873683
rs6755871	family.ClostridialesvadinBB60group.id.11286.summary.txt.gz	C	G	C	G	-0.0613825	0.0138976	9.33059e-06	0.0430883	0.0377066	0.253152
rs7226487	family.ClostridialesvadinBB60group.id.11286.summary.txt.gz	A	G	A	G	-0.0643682	0.0138701	3.58282e-06	0.00284033	0.0377385	0.940005
rs7538034	family.ClostridialesvadinBB60group.id.11286.summary.txt.gz	T	G	T	G	-0.078598	0.0165982	2.36706e-06	0.0157951	0.051354	0.758406
rs7725895	family.ClostridialesvadinBB60group.id.11286.summary.txt.gz	A	G	A	G	-0.116224	0.0240367	3.94356e-06	0.0390096	0.0575719	0.498037
rs989682	family.ClostridialesvadinBB60group.id.11286.summary.txt.gz	A	G	A	G	0.070194	0.0155364	6.8471e-06	-0.062812	0.0446835	0.15981
rs9979874	family.ClostridialesvadinBB60group.id.11286.summary.txt.gz	G	C	G	C	-0.0738925	0.0150911	1.05271e-06	0.0131754	0.0401439	0.742757
rs11073596	family.Coriobacteriaceae.id.811.summary.txt.gz	T	G	T	G	0.0510212	0.0114339	8.14449e-06	-0.0591526	0.0389604	0.128945
rs11250875	family.Coriobacteriaceae.id.811.summary.txt.gz	T	C	T	C	0.06075	0.0130939	4.82844e-06	0.0562338	0.0458471	0.219991
rs11656361	family.Coriobacteriaceae.id.811.summary.txt.gz	A	C	A	C	0.0773006	0.017553	8.02017e-06	0.0390748	0.0487546	0.422866
rs12974142	family.Coriobacteriaceae.id.811.summary.txt.gz	G	A	G	A	0.0789796	0.0177205	8.51232e-06	0.00513255	0.0738935	0.944624
rs13307134	family.Coriobacteriaceae.id.811.summary.txt.gz	C	T	C	T	0.0565686	0.0126265	7.79931e-06	0.0116084	0.050626	0.818638
rs1397793	family.Coriobacteriaceae.id.811.summary.txt.gz	G	A	G	A	-0.0498855	0.0112446	9.77381e-06	-0.0643833	0.0412395	0.118476
rs1816223	family.Coriobacteriaceae.id.811.summary.txt.gz	A	G	A	G	-0.0586265	0.0129006	4.84114e-06	-0.0615353	0.0470442	0.190862
rs240104	family.Coriobacteriaceae.id.811.summary.txt.gz	T	C	T	C	-0.0603429	0.0126849	1.51603e-06	0.0168721	0.0419308	0.687404
rs2442778	family.Coriobacteriaceae.id.811.summary.txt.gz	G	A	G	A	-0.116408	0.0258545	9.02703e-06	-0.00759306	0.0847882	0.928642
rs34739816	family.Coriobacteriaceae.id.811.summary.txt.gz	G	T	G	T	0.0965017	0.0207666	3.88358e-06	0.121499	0.0807338	0.132343
rs45480394	family.Coriobacteriaceae.id.811.summary.txt.gz	T	G	T	G	-0.0504262	0.0113307	9.71448e-06	-0.0830972	0.0392397	0.0342019
rs4880783	family.Coriobacteriaceae.id.811.summary.txt.gz	G	T	G	T	0.056503	0.0125055	5.89507e-06	-0.0552153	0.0428823	0.197884
rs62448869	family.Coriobacteriaceae.id.811.summary.txt.gz	T	A	T	A	-0.0486059	0.0108982	7.87276e-06	0.00187656	0.0381294	0.960748
rs67561917	family.Coriobacteriaceae.id.811.summary.txt.gz	A	G	A	G	-0.0714367	0.0154113	5.39129e-06	0.024306	0.0489584	0.619568
rs719099	family.Coriobacteriaceae.id.811.summary.txt.gz	A	G	A	G	0.0778402	0.0155815	5.43317e-07	0.00163647	0.0631991	0.979342
rs7540303	family.Coriobacteriaceae.id.811.summary.txt.gz	C	T	C	T	0.0483227	0.0109062	9.62148e-06	0.041495	0.0388911	0.285993
rs76779974	family.Coriobacteriaceae.id.811.summary.txt.gz	C	G	C	G	0.0774888	0.0171877	5.63091e-06	0.0117487	0.064496	0.855456
rs7898585	family.Coriobacteriaceae.id.811.summary.txt.gz	T	C	T	C	0.0731501	0.0164186	5.24671e-06	0.0920807	0.0475871	0.0529907
rs80046645	family.Coriobacteriaceae.id.811.summary.txt.gz	C	G	C	G	0.25584	0.0561995	4.65689e-06	-0.0135058	0.0981273	0.890528
rs8010111	family.Coriobacteriaceae.id.811.summary.txt.gz	G	A	G	A	-0.103377	0.0229286	6.89624e-06	0.0408716	0.0687523	0.552193
rs12122999	family.Defluviitaleaceae.id.1924.summary.txt.gz	G	T	G	T	-0.0816766	0.0180938	6.1824e-06	0.0338368	0.0434343	0.435959
rs1582238	family.Defluviitaleaceae.id.1924.summary.txt.gz	T	C	T	C	0.0801923	0.0167061	1.692e-06	-0.018365	0.039344	0.640656
rs17051335	family.Defluviitaleaceae.id.1924.summary.txt.gz	C	T	C	T	-0.134314	0.0292201	4.58117e-06	-0.0584012	0.0622454	0.348121
rs1908593	family.Defluviitaleaceae.id.1924.summary.txt.gz	T	C	T	C	0.070223	0.0156601	7.859e-06	0.0115887	0.0381407	0.761249
rs28696126	family.Defluviitaleaceae.id.1924.summary.txt.gz	A	T	A	T	-0.107106	0.0238173	5.56327e-06	-0.063466	0.0562738	0.259401
rs4344384	family.Defluviitaleaceae.id.1924.summary.txt.gz	G	T	G	T	0.0708803	0.0156121	5.86011e-06	-0.0334754	0.0377344	0.375008
rs4677103	family.Defluviitaleaceae.id.1924.summary.txt.gz	A	G	A	G	0.0977203	0.0197033	9.42189e-07	0.0129186	0.0497593	0.795155
rs55658617	family.Defluviitaleaceae.id.1924.summary.txt.gz	T	C	T	C	0.177314	0.0361845	1.40608e-06	0.101987	0.102419	0.319354
rs72731813	family.Defluviitaleaceae.id.1924.summary.txt.gz	C	T	C	T	-0.149751	0.0293415	2.75777e-07	0.0424452	0.0881063	0.629983
rs9608282	family.Defluviitaleaceae.id.1924.summary.txt.gz	T	G	T	G	0.139014	0.0299429	4.60831e-06	-0.0525701	0.104578	0.615185
rs9725395	family.Defluviitaleaceae.id.1924.summary.txt.gz	A	G	A	G	-0.138357	0.0295185	3.4137e-06	-0.071974	0.0595921	0.227133
rs11599763	family.Desulfovibrionaceae.id.3169.summary.txt.gz	T	C	T	C	-0.0555931	0.0117493	2.49704e-06	-0.0269755	0.0386706	0.485446
rs16851319	family.Desulfovibrionaceae.id.3169.summary.txt.gz	G	C	G	C	-0.0732697	0.0150964	2.39649e-06	0.0432992	0.0498415	0.38499
rs2692012	family.Desulfovibrionaceae.id.3169.summary.txt.gz	A	G	A	G	0.114231	0.0253568	1.5639e-06	0.0683209	0.0831565	0.411308
rs2838334	family.Desulfovibrionaceae.id.3169.summary.txt.gz	G	A	G	A	0.0571419	0.012423	3.82375e-06	0.0428081	0.0395519	0.279107
rs3935584	family.Desulfovibrionaceae.id.3169.summary.txt.gz	C	T	C	T	-0.0525838	0.0115757	6.78137e-06	-0.0214102	0.0378165	0.571285
rs4506934	family.Desulfovibrionaceae.id.3169.summary.txt.gz	C	T	C	T	-0.0943381	0.020138	3.16043e-06	0.00368269	0.0586627	0.949944
rs6058181	family.Desulfovibrionaceae.id.3169.summary.txt.gz	C	T	C	T	0.0834742	0.0166111	2.69912e-07	-0.0313112	0.0510074	0.539309
rs7164160	family.Desulfovibrionaceae.id.3169.summary.txt.gz	A	T	A	T	-0.0574455	0.0129468	7.3435e-06	-0.056774	0.0491282	0.247832
rs9928243	family.Desulfovibrionaceae.id.3169.summary.txt.gz	C	A	C	A	-0.0541732	0.0117819	4.48478e-06	0.00972541	0.0376493	0.796163
rs11026530	family.Enterobacteriaceae.id.3469.summary.txt.gz	T	C	T	C	0.0822408	0.0186379	9.42684e-06	0.0456298	0.0525978	0.385656
rs111229068	family.Enterobacteriaceae.id.3469.summary.txt.gz	A	T	A	T	0.110561	0.0241719	3.65356e-06	0.0348641	0.069629	0.616574
rs2374342	family.Enterobacteriaceae.id.3469.summary.txt.gz	C	A	C	A	0.0582927	0.0126195	4.51618e-06	0.0424341	0.038317	0.2681
rs35673018	family.Enterobacteriaceae.id.3469.summary.txt.gz	G	A	G	A	0.0899642	0.0202934	7.63109e-06	0.037669	0.0660848	0.568671
rs4792380	family.Enterobacteriaceae.id.3469.summary.txt.gz	A	T	A	T	0.115598	0.0257683	9.48974e-06	-0.136205	0.110295	0.216864
rs504442	family.Enterobacteriaceae.id.3469.summary.txt.gz	T	G	T	G	0.084159	0.0189479	5.17092e-06	0.149952	0.0587896	0.0107518
rs61973590	family.Enterobacteriaceae.id.3469.summary.txt.gz	C	G	C	G	-0.0605392	0.0133696	8.5354e-06	-0.0362242	0.0395104	0.359233
rs62210023	family.Enterobacteriaceae.id.3469.summary.txt.gz	A	G	A	G	0.0606754	0.0130125	3.13163e-06	-0.0611319	0.0395965	0.12262
rs78143293	family.Enterobacteriaceae.id.3469.summary.txt.gz	A	G	A	G	-0.0848521	0.0170415	1.19564e-06	-0.0348943	0.0574968	0.543924
rs79757635	family.Enterobacteriaceae.id.3469.summary.txt.gz	C	A	C	A	0.0758597	0.0171286	9.31857e-06	0.0189478	0.0555908	0.733221
rs80319214	family.Enterobacteriaceae.id.3469.summary.txt.gz	C	G	C	G	0.0990404	0.0215877	6.95307e-06	-0.0228536	0.0722683	0.751825
rs1074800	family.Erysipelotrichaceae.id.2149.summary.txt.gz	A	G	A	G	0.0492438	0.010887	6.14583e-06	-0.0134506	0.0382079	0.724811
rs10781552	family.Erysipelotrichaceae.id.2149.summary.txt.gz	C	T	C	T	-0.0552212	0.0116074	2.33114e-06	-0.075017	0.0419654	0.0738414
rs17530232	family.Erysipelotrichaceae.id.2149.summary.txt.gz	A	G	A	G	0.10305	0.0224648	2.79123e-06	-0.0244346	0.0841312	0.771484
rs1884466	family.Erysipelotrichaceae.id.2149.summary.txt.gz	C	T	C	T	-0.0475363	0.0106939	9.52701e-06	-0.0430136	0.0378282	0.255506
rs2300774	family.Erysipelotrichaceae.id.2149.summary.txt.gz	G	A	G	A	0.0524152	0.0106784	8.95466e-07	-0.0428358	0.0378775	0.258095
rs290833	family.Erysipelotrichaceae.id.2149.summary.txt.gz	T	G	T	G	-0.0497374	0.0111376	8.029e-06	0.0224053	0.0377498	0.552833
rs35161940	family.Erysipelotrichaceae.id.2149.summary.txt.gz	T	C	T	C	-0.0806041	0.0167641	1.8451e-06	0.0470471	0.0611963	0.442017
rs4078432	family.Erysipelotrichaceae.id.2149.summary.txt.gz	C	T	C	T	-0.0608929	0.0133764	4.23104e-06	0.060923	0.0500177	0.223213
rs56970041	family.Erysipelotrichaceae.id.2149.summary.txt.gz	T	G	T	G	0.0724144	0.0164471	5.40344e-06	-0.097554	0.0789978	0.21687
rs7234058	family.Erysipelotrichaceae.id.2149.summary.txt.gz	T	C	T	C	-0.0945759	0.0194091	9.12341e-07	-0.047394	0.0656292	0.470204
rs7826267	family.Erysipelotrichaceae.id.2149.summary.txt.gz	T	G	T	G	-0.0839071	0.0199131	9.28449e-06	0.055072	0.0763594	0.470773
rs8003149	family.Erysipelotrichaceae.id.2149.summary.txt.gz	C	T	C	T	0.0538798	0.0116888	4.08475e-06	-0.0763221	0.0400422	0.0566448
rs11547158	family.FamilyXI.id.1936.summary.txt.gz	A	G	A	G	-0.177599	0.0372795	2.70219e-06	-0.0198588	0.0553763	0.719883
rs17379710	family.FamilyXI.id.1936.summary.txt.gz	T	C	T	C	-0.116383	0.0252125	3.97107e-06	0.0207522	0.0381292	0.586262
rs2155352	family.FamilyXI.id.1936.summary.txt.gz	A	G	A	G	-0.150538	0.0302319	6.63432e-07	0.0158927	0.0444637	0.72077
rs2156611	family.FamilyXI.id.1936.summary.txt.gz	T	C	T	C	-0.112486	0.0251099	9.42661e-06	0.106111	0.0373682	0.004517
rs3733511	family.FamilyXI.id.1936.summary.txt.gz	A	G	A	G	0.128253	0.0274718	3.38554e-06	0.0444404	0.0412788	0.281662
rs488164	family.FamilyXI.id.1936.summary.txt.gz	T	G	T	G	0.117998	0.025516	4.79785e-06	-0.00696465	0.0394383	0.859826
rs6025153	family.FamilyXI.id.1936.summary.txt.gz	G	C	G	C	0.118619	0.0261969	7.07084e-06	-0.069204	0.0386756	0.0735597
rs697771	family.FamilyXI.id.1936.summary.txt.gz	A	G	A	G	-0.117677	0.0251491	3.19372e-06	0.0289473	0.0378741	0.444686
rs78222136	family.FamilyXI.id.1936.summary.txt.gz	G	C	G	C	0.224835	0.0511672	8.41266e-06	0.0484654	0.0664728	0.46594
rs10404377	family.FamilyXIII.id.1957.summary.txt.gz	C	A	C	A	-0.0503183	0.011165	6.99027e-06	-0.00811546	0.0386093	0.833516
rs118170811	family.FamilyXIII.id.1957.summary.txt.gz	A	G	A	G	0.151619	0.0317112	1.80357e-06	0.150442	0.108578	0.165878
rs12643275	family.FamilyXIII.id.1957.summary.txt.gz	A	T	A	T	-0.0550907	0.0116474	2.41523e-06	-0.02952	0.0421259	0.483455
rs1999289	family.FamilyXIII.id.1957.summary.txt.gz	A	T	A	T	-0.0637366	0.013927	2.53805e-06	-0.0111323	0.0447246	0.803432
rs482905	family.FamilyXIII.id.1957.summary.txt.gz	G	T	G	T	0.0596528	0.012717	3.72345e-06	-0.062029	0.0434587	0.153491
rs6501525	family.FamilyXIII.id.1957.summary.txt.gz	A	G	A	G	0.0561559	0.0115587	1.23726e-06	0.00157256	0.0398824	0.968548
rs66753613	family.FamilyXIII.id.1957.summary.txt.gz	G	A	G	A	0.0651136	0.0144251	8.08288e-06	0.0465723	0.0487503	0.339414
rs6797051	family.FamilyXIII.id.1957.summary.txt.gz	C	T	C	T	-0.0805984	0.0171364	4.89281e-06	0.0332009	0.0641182	0.604593
rs7076829	family.FamilyXIII.id.1957.summary.txt.gz	T	A	T	A	-0.0516394	0.0112313	4.76089e-06	-0.00520375	0.039183	0.894346
rs7514702	family.FamilyXIII.id.1957.summary.txt.gz	T	C	T	C	-0.0663236	0.0141626	3.91642e-06	-0.0251322	0.0526951	0.633407
rs10402491	family.Lachnospiraceae.id.1987.summary.txt.gz	C	T	C	T	0.0661701	0.014851	7.58351e-06	0.0757536	0.0505304	0.13383
rs112040820	family.Lachnospiraceae.id.1987.summary.txt.gz	A	G	A	G	0.0549584	0.0117086	2.41836e-06	0.00813215	0.0429437	0.849805
rs11755180	family.Lachnospiraceae.id.1987.summary.txt.gz	C	G	C	G	-0.049227	0.0104894	2.68982e-06	-0.00138715	0.0377991	0.970726
rs11841382	family.Lachnospiraceae.id.1987.summary.txt.gz	G	T	G	T	-0.0718128	0.017462	9.57773e-06	-0.115599	0.0678945	0.0886401
rs11979110	family.Lachnospiraceae.id.1987.summary.txt.gz	T	C	T	C	-0.0500924	0.0105069	1.81843e-06	0.00469469	0.0377658	0.901069
rs1205443	family.Lachnospiraceae.id.1987.summary.txt.gz	A	G	A	G	0.0501415	0.0112157	7.28844e-06	-0.0427322	0.0395157	0.279519
rs12760724	family.Lachnospiraceae.id.1987.summary.txt.gz	A	C	A	C	-0.0484566	0.0107934	7.26734e-06	-0.0303468	0.0400927	0.4491
rs13005175	family.Lachnospiraceae.id.1987.summary.txt.gz	A	G	A	G	0.0993483	0.0218395	8.37071e-06	-0.144564	0.092108	0.116529
rs2159863	family.Lachnospiraceae.id.1987.summary.txt.gz	A	G	A	G	-0.0585831	0.0128742	3.69557e-06	0.0231383	0.0491132	0.637554
rs2910921	family.Lachnospiraceae.id.1987.summary.txt.gz	T	C	T	C	0.160302	0.035832	8.41974e-06	-0.0540557	0.112603	0.631188
rs3127230	family.Lachnospiraceae.id.1987.summary.txt.gz	C	T	C	T	-0.0503537	0.0112201	6.20325e-06	0.00353355	0.0411025	0.931491
rs7359994	family.Lachnospiraceae.id.1987.summary.txt.gz	T	C	T	C	-0.0503142	0.0112482	5.35899e-06	-0.0466362	0.0383681	0.224177
rs959845	family.Lachnospiraceae.id.1987.summary.txt.gz	C	T	C	T	-0.0493666	0.0107801	5.1695e-06	0.0985552	0.0386739	0.0108228
rs9929145	family.Lachnospiraceae.id.1987.summary.txt.gz	G	A	G	A	-0.125721	0.0245233	2.83594e-07	-0.0331704	0.0884361	0.707602
rs1530559	family.Lactobacillaceae.id.1836.summary.txt.gz	G	A	G	A	0.0772453	0.0176921	9.65254e-06	-0.000790903	0.0379278	0.983363
rs1590596	family.Lactobacillaceae.id.1836.summary.txt.gz	C	G	C	G	-0.10381	0.0220135	3.89936e-06	-0.0261057	0.051611	0.612985
rs16861661	family.Lactobacillaceae.id.1836.summary.txt.gz	G	A	G	A	-0.193287	0.0379293	2.70131e-07	-0.0309297	0.0761933	0.684788
rs328312	family.Lactobacillaceae.id.1836.summary.txt.gz	T	A	T	A	0.082529	0.0168225	8.69117e-07	-0.000233734	0.0376971	0.995053
rs6092149	family.Lactobacillaceae.id.1836.summary.txt.gz	A	T	A	T	-0.0825646	0.0170282	1.38158e-06	-0.0458299	0.0382125	0.230394
rs62314653	family.Lactobacillaceae.id.1836.summary.txt.gz	C	A	C	A	0.177082	0.0392269	6.5919e-06	-0.00265683	0.080019	0.973513
rs74599091	family.Lactobacillaceae.id.1836.summary.txt.gz	A	G	A	G	0.191613	0.0425039	7.69522e-06	-0.0529665	0.138914	0.70299
rs77478751	family.Lactobacillaceae.id.1836.summary.txt.gz	A	G	A	G	-0.219178	0.0473566	5.95946e-06	-0.0014784	0.0586973	0.979906
rs820999	family.Lactobacillaceae.id.1836.summary.txt.gz	T	G	T	G	-0.0758291	0.0170151	8.88562e-06	0.0109823	0.0377	0.770816
rs921925	family.Lactobacillaceae.id.1836.summary.txt.gz	A	C	A	C	0.0999419	0.0201687	5.77195e-07	0.0286346	0.0460442	0.534011
rs9345899	family.Lactobacillaceae.id.1836.summary.txt.gz	A	G	A	G	-0.124042	0.0278946	9.4459e-06	0.0155408	0.0613926	0.800161
rs10202904	family.Methanobacteriaceae.id.121.summary.txt.gz	T	G	T	G	-0.121754	0.0235357	3.0143e-07	-0.0197283	0.0383957	0.607382
rs10424197	family.Methanobacteriaceae.id.121.summary.txt.gz	G	A	G	A	-0.111274	0.0247517	9.27887e-06	-0.0355091	0.0434394	0.413678
rs11018665	family.Methanobacteriaceae.id.121.summary.txt.gz	A	T	A	T	0.111465	0.0250516	6.51864e-06	0.0503032	0.0440887	0.253889
rs12825290	family.Methanobacteriaceae.id.121.summary.txt.gz	C	G	C	G	-0.216781	0.0493496	6.07567e-06	0.0176186	0.0788864	0.823269
rs4257531	family.Methanobacteriaceae.id.121.summary.txt.gz	G	A	G	A	0.164498	0.0364959	7.44344e-06	-0.0995692	0.0618064	0.107183
rs6508769	family.Methanobacteriaceae.id.121.summary.txt.gz	T	C	T	C	0.153519	0.0344519	8.22529e-06	0.117348	0.0532573	0.0275658
rs6776814	family.Methanobacteriaceae.id.121.summary.txt.gz	T	C	T	C	-0.199566	0.0411825	1.63062e-06	0.0245231	0.134789	0.855633
rs73068003	family.Methanobacteriaceae.id.121.summary.txt.gz	G	T	G	T	-0.15814	0.0351803	8.44583e-06	-0.0139523	0.0639351	0.827253
rs73457410	family.Methanobacteriaceae.id.121.summary.txt.gz	A	G	A	G	0.21534	0.0436695	1.40855e-06	0.00947928	0.0778019	0.903027
rs75208022	family.Methanobacteriaceae.id.121.summary.txt.gz	C	T	C	T	-0.227245	0.048763	5.92103e-06	0.101058	0.0649161	0.11953
rs894996	family.Methanobacteriaceae.id.121.summary.txt.gz	C	A	C	A	0.216999	0.0449076	1.87557e-06	0.00267817	0.0740341	0.971143
rs111966731	family.Oxalobacteraceae.id.2966.summary.txt.gz	T	C	T	C	0.204031	0.0445746	4.56318e-06	-0.00926822	0.0671294	0.890189
rs11246212	family.Oxalobacteraceae.id.2966.summary.txt.gz	T	C	T	C	0.13607	0.0291797	4.50836e-06	0.00488807	0.054331	0.928312
rs12509763	family.Oxalobacteraceae.id.2966.summary.txt.gz	C	G	C	G	-0.16332	0.0360823	8.04848e-06	-0.0182264	0.0639768	0.775729
rs1569853	family.Oxalobacteraceae.id.2966.summary.txt.gz	T	C	T	C	-0.140043	0.0281704	7.45179e-07	-0.0502106	0.057691	0.384117
rs17138946	family.Oxalobacteraceae.id.2966.summary.txt.gz	G	T	G	T	-0.189444	0.0430248	8.09008e-06	-0.00466747	0.0748663	0.950289
rs36057338	family.Oxalobacteraceae.id.2966.summary.txt.gz	G	T	G	T	0.181604	0.0398742	6.25787e-06	0.150403	0.10558	0.154289
rs4428215	family.Oxalobacteraceae.id.2966.summary.txt.gz	G	A	G	A	0.12561	0.0230053	4.87931e-08	-0.0506125	0.0432048	0.241416
rs561239	family.Oxalobacteraceae.id.2966.summary.txt.gz	A	G	A	G	0.105525	0.0236769	7.1938e-06	0.0647768	0.0466503	0.164966
rs6000536	family.Oxalobacteraceae.id.2966.summary.txt.gz	C	T	C	T	-0.118383	0.0241355	7.38718e-07	0.0396122	0.0504495	0.432346
rs62435498	family.Oxalobacteraceae.id.2966.summary.txt.gz	C	A	C	A	0.181521	0.0400608	7.45831e-06	-0.0590915	0.0622974	0.342855
rs7993559	family.Oxalobacteraceae.id.2966.summary.txt.gz	C	A	C	A	0.0921059	0.0201114	5.03729e-06	0.0608889	0.0380774	0.109803
rs80330081	family.Oxalobacteraceae.id.2966.summary.txt.gz	A	C	A	C	-0.18756	0.0423688	6.63998e-06	-0.000889383	0.0616144	0.988483
rs934049	family.Oxalobacteraceae.id.2966.summary.txt.gz	G	A	G	A	0.109751	0.0238636	4.21147e-06	0.017385	0.0463016	0.707309
rs10840326	family.Pasteurellaceae.id.3689.summary.txt.gz	C	G	C	G	-0.0717634	0.0149229	1.43842e-06	0.041338	0.039203	0.291672
rs111582866	family.Pasteurellaceae.id.3689.summary.txt.gz	G	A	G	A	-0.113957	0.0256403	7.06627e-06	0.155821	0.0668984	0.0198477
rs12050685	family.Pasteurellaceae.id.3689.summary.txt.gz	A	G	A	G	-0.0670948	0.015239	9.18513e-06	0.0235772	0.0418076	0.572792
rs12191680	family.Pasteurellaceae.id.3689.summary.txt.gz	C	G	C	G	0.102214	0.0197189	3.049e-07	0.0299146	0.0627522	0.633568
rs16970009	family.Pasteurellaceae.id.3689.summary.txt.gz	A	G	A	G	0.187381	0.0429572	7.31531e-06	-0.0266275	0.134356	0.842899
rs4822728	family.Pasteurellaceae.id.3689.summary.txt.gz	T	C	T	C	0.0685479	0.0149032	4.71847e-06	0.0727077	0.0376137	0.0532353
rs6092684	family.Pasteurellaceae.id.3689.summary.txt.gz	A	T	A	T	0.0684647	0.014674	3.44059e-06	-0.00770857	0.0379643	0.839098
rs6972479	family.Pasteurellaceae.id.3689.summary.txt.gz	A	G	A	G	-0.0781862	0.0175366	7.74817e-06	0.0760613	0.0469398	0.105146
rs72756943	family.Pasteurellaceae.id.3689.summary.txt.gz	G	A	G	A	0.13988	0.0303029	3.35218e-06	0.0469445	0.0762554	0.538145
rs73139353	family.Pasteurellaceae.id.3689.summary.txt.gz	A	C	A	C	-0.222573	0.0484634	8.71314e-06	0.00248354	0.0665934	0.970251
rs731534	family.Pasteurellaceae.id.3689.summary.txt.gz	C	G	C	G	-0.0986502	0.0216316	9.46292e-06	-0.0128918	0.0598559	0.82947
rs76022354	family.Pasteurellaceae.id.3689.summary.txt.gz	C	T	C	T	0.24289	0.0500406	1.82858e-06	-0.0398863	0.0865162	0.644779
rs9382510	family.Pasteurellaceae.id.3689.summary.txt.gz	C	T	C	T	-0.0881865	0.0169965	2.476e-07	-0.0168605	0.0431338	0.695879
rs9895850	family.Pasteurellaceae.id.3689.summary.txt.gz	T	C	T	C	-0.176406	0.041017	9.08251e-06	-0.123276	0.0923245	0.181794
rs9938097	family.Pasteurellaceae.id.3689.summary.txt.gz	T	C	T	C	-0.0710386	0.0158024	8.22604e-06	0.0366496	0.0386989	0.343615
rs12144792	family.Peptococcaceae.id.2024.summary.txt.gz	C	T	C	T	0.064399	0.0141246	5.82242e-06	-0.034939	0.0388563	0.368554
rs12634826	family.Peptococcaceae.id.2024.summary.txt.gz	T	G	T	G	-0.0739885	0.0150931	1.01109e-06	-0.0411831	0.03922	0.293693
rs12992764	family.Peptococcaceae.id.2024.summary.txt.gz	T	G	T	G	0.0684213	0.0141137	1.46158e-06	0.0483868	0.0381544	0.204732
rs150600492	family.Peptococcaceae.id.2024.summary.txt.gz	A	C	A	C	0.135774	0.0289757	2.31305e-06	-0.0039879	0.0809162	0.960693
rs4990837	family.Peptococcaceae.id.2024.summary.txt.gz	A	G	A	G	0.0910387	0.0185869	1.74194e-06	-0.0607457	0.0478597	0.204353
rs75430375	family.Peptococcaceae.id.2024.summary.txt.gz	C	T	C	T	-0.147941	0.0317498	3.40849e-06	0.0641229	0.0913036	0.48249
rs75898026	family.Peptococcaceae.id.2024.summary.txt.gz	A	G	A	G	-0.0821779	0.0173541	2.0221e-06	0.0251627	0.0465356	0.588701
rs10805326	family.Peptostreptococcaceae.id.2042.summary.txt.gz	G	A	G	A	0.0566637	0.012276	4.03396e-06	-0.0339494	0.0413395	0.411512
rs117020988	family.Peptostreptococcaceae.id.2042.summary.txt.gz	C	T	C	T	0.182411	0.0372126	1.02794e-06	-0.0193891	0.0690276	0.778797
rs12986312	family.Peptostreptococcaceae.id.2042.summary.txt.gz	T	G	T	G	0.0571818	0.0125947	5.76718e-06	-0.0273399	0.0410764	0.505676
rs1467258	family.Peptostreptococcaceae.id.2042.summary.txt.gz	G	A	G	A	0.072584	0.0162321	7.89804e-06	-0.0548405	0.0485214	0.258378
rs1520207	family.Peptostreptococcaceae.id.2042.summary.txt.gz	C	T	C	T	0.0525658	0.0112476	3.16548e-06	-0.0149047	0.037624	0.691997
rs2644627	family.Peptostreptococcaceae.id.2042.summary.txt.gz	C	G	C	G	-0.0558506	0.011224	6.33336e-07	-0.0105171	0.0380636	0.782316
rs4692811	family.Peptostreptococcaceae.id.2042.summary.txt.gz	C	T	C	T	0.0642075	0.0126913	4.21123e-07	-0.00695762	0.0396497	0.860704
rs59865771	family.Peptostreptococcaceae.id.2042.summary.txt.gz	C	T	C	T	-0.0573764	0.0127192	7.69029e-06	-0.0891798	0.0397072	0.0247081
rs61841503	family.Peptostreptococcaceae.id.2042.summary.txt.gz	G	A	G	A	0.0919658	0.0161331	9.8012e-09	-0.110275	0.0560449	0.0491111
rs6721459	family.Peptostreptococcaceae.id.2042.summary.txt.gz	A	G	A	G	0.0509823	0.0111975	5.07756e-06	-0.0303984	0.0383322	0.427763
rs75819860	family.Peptostreptococcaceae.id.2042.summary.txt.gz	T	A	T	A	0.126264	0.0268383	2.48734e-06	-0.0463473	0.0609107	0.446712
rs76982728	family.Peptostreptococcaceae.id.2042.summary.txt.gz	T	C	T	C	0.124203	0.0266923	3.24058e-06	0.00879176	0.13295	0.947276
rs77540684	family.Peptostreptococcaceae.id.2042.summary.txt.gz	T	G	T	G	0.106725	0.0245638	8.13712e-06	0.157306	0.0638006	0.0136789
rs9573937	family.Peptostreptococcaceae.id.2042.summary.txt.gz	A	G	A	G	-0.0693637	0.0142907	1.70589e-06	-0.046343	0.0507378	0.361041
rs10762312	family.Porphyromonadaceae.id.943.summary.txt.gz	G	A	G	A	-0.052368	0.0118814	8.70354e-06	0.00167024	0.0405923	0.967179
rs12486680	family.Porphyromonadaceae.id.943.summary.txt.gz	A	C	A	C	0.0984639	0.0218573	4.29086e-06	0.0198189	0.0610136	0.745312
rs17065783	family.Porphyromonadaceae.id.943.summary.txt.gz	A	G	A	G	-0.059133	0.0122235	1.79351e-06	-0.00172609	0.0515948	0.973312
rs1980561	family.Porphyromonadaceae.id.943.summary.txt.gz	A	G	A	G	-0.0485289	0.0109284	8.94542e-06	-0.048638	0.0377209	0.197253
rs35233670	family.Porphyromonadaceae.id.943.summary.txt.gz	T	C	T	C	-0.0473576	0.010602	7.90987e-06	0.0503176	0.0376065	0.180895
rs35961441	family.Porphyromonadaceae.id.943.summary.txt.gz	A	C	A	C	0.0915257	0.0207306	8.37393e-06	0.109372	0.0978851	0.263844
rs6953849	family.Porphyromonadaceae.id.943.summary.txt.gz	A	G	A	G	0.0718149	0.0150724	2.4448e-06	0.00278677	0.0491689	0.954802
rs7330827	family.Porphyromonadaceae.id.943.summary.txt.gz	T	C	T	C	-0.103842	0.0237355	8.04891e-06	0.0130414	0.079652	0.869944
rs864093	family.Porphyromonadaceae.id.943.summary.txt.gz	A	C	A	C	-0.0527939	0.0117499	9.598e-06	0.0184033	0.0462016	0.690389
rs10131942	family.Prevotellaceae.id.960.summary.txt.gz	C	G	C	G	0.0701212	0.0158326	8.60821e-06	-0.083527	0.0510965	0.102114
rs12057990	family.Prevotellaceae.id.960.summary.txt.gz	C	T	C	T	0.0589878	0.0132268	8.9748e-06	-0.010235	0.0421595	0.808184
rs12118202	family.Prevotellaceae.id.960.summary.txt.gz	T	C	T	C	-0.0751986	0.0147265	5.54234e-07	0.033319	0.0488986	0.495625
rs13069367	family.Prevotellaceae.id.960.summary.txt.gz	A	C	A	C	-0.0539768	0.0119687	7.39489e-06	0.00967402	0.0383393	0.800789
rs148376875	family.Prevotellaceae.id.960.summary.txt.gz	T	G	T	G	0.084515	0.0179163	2.08029e-06	-0.0701893	0.0525426	0.181596
rs2206482	family.Prevotellaceae.id.960.summary.txt.gz	T	G	T	G	-0.0569105	0.0117486	1.30377e-06	0.00789421	0.0384638	0.837387
rs2278540	family.Prevotellaceae.id.960.summary.txt.gz	G	A	G	A	0.0554249	0.0123265	8.43592e-06	-0.0438002	0.0391435	0.263155
rs34071565	family.Prevotellaceae.id.960.summary.txt.gz	T	A	T	A	-0.1567	0.0347882	5.60147e-06	0.0301225	0.0773559	0.696979
rs34660375	family.Prevotellaceae.id.960.summary.txt.gz	A	G	A	G	-0.0805894	0.0178291	7.40327e-06	0.0995283	0.0532385	0.0615559
rs3758087	family.Prevotellaceae.id.960.summary.txt.gz	T	C	T	C	0.0564199	0.0124655	8.60581e-06	0.0531917	0.0421277	0.206723
rs3860225	family.Prevotellaceae.id.960.summary.txt.gz	A	G	A	G	0.083936	0.0167936	5.49682e-07	0.0612671	0.0656799	0.350916
rs4493272	family.Prevotellaceae.id.960.summary.txt.gz	T	C	T	C	-0.0604992	0.0118027	3.02312e-07	0.0167537	0.0377822	0.657455
rs4685827	family.Prevotellaceae.id.960.summary.txt.gz	T	C	T	C	-0.0679529	0.0145407	2.77192e-06	0.027961	0.0440628	0.525707
rs7252711	family.Prevotellaceae.id.960.summary.txt.gz	A	G	A	G	-0.0740876	0.0161926	5.56586e-06	0.045888	0.0603202	0.446812
rs7975087	family.Prevotellaceae.id.960.summary.txt.gz	C	A	C	A	-0.0601448	0.0135454	7.59459e-06	-0.0468598	0.0498073	0.346796
rs912860	family.Prevotellaceae.id.960.summary.txt.gz	G	A	G	A	-0.229046	0.0483124	9.2992e-07	-0.0219923	0.125126	0.860482
rs9586501	family.Prevotellaceae.id.960.summary.txt.gz	G	A	G	A	0.0592681	0.0127329	2.58988e-06	-0.0374517	0.0426862	0.380283
rs9958960	family.Prevotellaceae.id.960.summary.txt.gz	G	A	G	A	-0.0914807	0.0173611	1.06324e-07	0.0644046	0.0522493	0.21771
rs1035406	family.Rhodospirillaceae.id.2717.summary.txt.gz	G	A	G	A	-0.11354	0.0250863	5.84451e-06	0.0557794	0.0587671	0.342539
rs11591293	family.Rhodospirillaceae.id.2717.summary.txt.gz	G	T	G	T	0.0743184	0.0158724	2.67148e-06	-0.0670256	0.0380239	0.0779471
rs12977163	family.Rhodospirillaceae.id.2717.summary.txt.gz	G	C	G	C	0.0730951	0.0163491	7.62595e-06	-0.0440553	0.0386686	0.254577
rs13336560	family.Rhodospirillaceae.id.2717.summary.txt.gz	C	T	C	T	-0.0701719	0.0158061	9.17333e-06	0.0052014	0.0383006	0.891976
rs1549633	family.Rhodospirillaceae.id.2717.summary.txt.gz	A	C	A	C	0.0999312	0.0218634	4.70392e-06	0.0309279	0.058959	0.599885
rs1923415	family.Rhodospirillaceae.id.2717.summary.txt.gz	A	G	A	G	-0.0999238	0.0227326	9.63701e-06	-0.0936867	0.0665244	0.15904
rs3754624	family.Rhodospirillaceae.id.2717.summary.txt.gz	C	T	C	T	0.0971389	0.0200064	1.7148e-06	0.0273963	0.0491921	0.577578
rs4278423	family.Rhodospirillaceae.id.2717.summary.txt.gz	T	C	T	C	0.107529	0.0235725	3.12021e-06	-0.111919	0.0780357	0.151515
rs4822789	family.Rhodospirillaceae.id.2717.summary.txt.gz	G	C	G	C	0.0734321	0.0160521	7.00522e-06	0.0261279	0.0385971	0.498445
rs61933850	family.Rhodospirillaceae.id.2717.summary.txt.gz	G	A	G	A	0.164808	0.0360647	7.22582e-06	-0.0168172	0.0550828	0.760132
rs6679026	family.Rhodospirillaceae.id.2717.summary.txt.gz	T	C	T	C	0.111984	0.0251088	9.94679e-06	-0.0360267	0.0624226	0.563843
rs72714493	family.Rhodospirillaceae.id.2717.summary.txt.gz	A	G	A	G	0.0816858	0.0180791	7.34924e-06	0.0994544	0.0529772	0.0604756
rs74354280	family.Rhodospirillaceae.id.2717.summary.txt.gz	C	T	C	T	-0.0911896	0.0204907	6.67295e-06	0.00557797	0.0418403	0.893944
rs76784716	family.Rhodospirillaceae.id.2717.summary.txt.gz	A	G	A	G	0.136049	0.0285767	1.48988e-06	-0.0472436	0.059222	0.425023
rs9813022	family.Rhodospirillaceae.id.2717.summary.txt.gz	A	G	A	G	-0.0842444	0.0163583	2.53124e-07	-0.0323851	0.0388518	0.404532
rs10832801	family.Rikenellaceae.id.967.summary.txt.gz	A	C	A	C	-0.0534763	0.0122666	7.50417e-06	0.0207402	0.0420885	0.62217
rs1939881	family.Rikenellaceae.id.967.summary.txt.gz	G	A	G	A	-0.105589	0.0206213	5.64373e-07	0.0371322	0.0808513	0.646044
rs2833282	family.Rikenellaceae.id.967.summary.txt.gz	G	A	G	A	0.0711137	0.0156966	4.31106e-06	0.0283652	0.0527194	0.590549
rs36021379	family.Rikenellaceae.id.967.summary.txt.gz	A	G	A	G	-0.0656005	0.0144903	7.1952e-06	-0.0101322	0.051782	0.844868
rs4264350	family.Rikenellaceae.id.967.summary.txt.gz	T	C	T	C	-0.0526393	0.0108555	1.34832e-06	0.00403499	0.0378212	0.915038
rs4783173	family.Rikenellaceae.id.967.summary.txt.gz	C	G	C	G	0.0481514	0.0110006	7.0641e-06	0.00285728	0.0387083	0.941157
rs59663348	family.Rikenellaceae.id.967.summary.txt.gz	G	A	G	A	0.0570915	0.0125048	6.12244e-06	-0.0796797	0.0438079	0.068935
rs67281112	family.Rikenellaceae.id.967.summary.txt.gz	G	C	G	C	0.0635814	0.0137451	3.63475e-06	-0.011472	0.0469792	0.807082
rs6744030	family.Rikenellaceae.id.967.summary.txt.gz	C	T	C	T	0.0696747	0.0157103	9.31514e-06	-0.0179225	0.0460357	0.69704
rs6837275	family.Rikenellaceae.id.967.summary.txt.gz	A	G	A	G	0.0570355	0.011887	1.447e-06	0.0267483	0.0412332	0.516527
rs74474130	family.Rikenellaceae.id.967.summary.txt.gz	T	G	T	G	0.137747	0.0295688	3.61378e-06	-0.107306	0.101459	0.290224
rs77885767	family.Rikenellaceae.id.967.summary.txt.gz	C	T	C	T	-0.156209	0.0336482	2.84694e-06	-0.109583	0.0898628	0.222674
rs8130320	family.Rikenellaceae.id.967.summary.txt.gz	A	G	A	G	-0.048924	0.0106843	4.72745e-06	-0.0293545	0.0379285	0.438964
rs9389714	family.Rikenellaceae.id.967.summary.txt.gz	C	T	C	T	-0.0636841	0.0143416	8.79066e-06	0.172857	0.0636985	0.00665411
rs9578457	family.Rikenellaceae.id.967.summary.txt.gz	G	A	G	A	-0.141478	0.0315848	3.99449e-06	0.0652431	0.0877629	0.457239
rs9603208	family.Rikenellaceae.id.967.summary.txt.gz	G	T	G	T	0.0821173	0.0159596	1.91801e-07	-0.102447	0.0625554	0.101483
rs10166469	family.Ruminococcaceae.id.2050.summary.txt.gz	T	C	T	C	-0.053336	0.0120209	8.5216e-06	-0.0865573	0.0431489	0.0448549
rs1158100	family.Ruminococcaceae.id.2050.summary.txt.gz	A	G	A	G	-0.0490539	0.0109865	8.60858e-06	0.0968059	0.0379962	0.010841
rs1612733	family.Ruminococcaceae.id.2050.summary.txt.gz	T	C	T	C	0.108708	0.0238006	4.22436e-06	0.00121695	0.0831535	0.988323
rs17376049	family.Ruminococcaceae.id.2050.summary.txt.gz	T	C	T	C	0.0848534	0.0172114	7.29619e-07	0.00312774	0.0603648	0.958677
rs2113833	family.Ruminococcaceae.id.2050.summary.txt.gz	T	C	T	C	0.169146	0.0355009	1.14466e-06	0.1559	0.105413	0.139157
rs2426816	family.Ruminococcaceae.id.2050.summary.txt.gz	T	A	T	A	-0.0480152	0.0106011	6.04464e-06	-0.0423241	0.0376179	0.260544
rs3009418	family.Ruminococcaceae.id.2050.summary.txt.gz	C	A	C	A	0.0927607	0.0210123	8.69024e-06	-0.0674295	0.0901708	0.454583
rs499272	family.Ruminococcaceae.id.2050.summary.txt.gz	G	C	G	C	0.0706431	0.016046	9.29359e-06	-0.0579566	0.0565053	0.30504
rs55793120	family.Ruminococcaceae.id.2050.summary.txt.gz	T	C	T	C	0.13822	0.0266152	1.44338e-07	0.039586	0.0796898	0.619365
rs76724913	family.Ruminococcaceae.id.2050.summary.txt.gz	T	G	T	G	0.0901053	0.0203104	9.60494e-06	0.0371706	0.0635976	0.558908
rs10028567	family.Streptococcaceae.id.1850.summary.txt.gz	C	T	C	T	-0.0934027	0.0190343	3.72497e-06	-0.0218603	0.0575093	0.703858
rs11110281	family.Streptococcaceae.id.1850.summary.txt.gz	T	C	T	C	-0.130554	0.0225943	1.40137e-08	0.0905814	0.0880893	0.303813
rs16950051	family.Streptococcaceae.id.1850.summary.txt.gz	A	G	A	G	0.107008	0.0236973	5.33808e-06	0.0108558	0.0767352	0.887498
rs2370083	family.Streptococcaceae.id.1850.summary.txt.gz	G	T	G	T	-0.0842751	0.0184509	4.25666e-06	0.0984628	0.0770307	0.201169
rs28718126	family.Streptococcaceae.id.1850.summary.txt.gz	A	G	A	G	0.109069	0.0246868	9.41035e-06	-0.155448	0.107063	0.146522
rs2952251	family.Streptococcaceae.id.1850.summary.txt.gz	A	G	A	G	-0.0639298	0.0126525	3.72237e-07	0.0328587	0.044938	0.464656
rs35344081	family.Streptococcaceae.id.1850.summary.txt.gz	G	A	G	A	0.0609349	0.0129703	2.63845e-06	0.0432865	0.0427448	0.311215
rs395407	family.Streptococcaceae.id.1850.summary.txt.gz	G	C	G	C	-0.0826855	0.0172536	1.3256e-06	-0.0136069	0.0519581	0.793412
rs57646748	family.Streptococcaceae.id.1850.summary.txt.gz	G	A	G	A	-0.088021	0.019876	7.88359e-06	-0.101412	0.098308	0.30227
rs6563952	family.Streptococcaceae.id.1850.summary.txt.gz	G	C	G	C	0.0801931	0.0178576	8.70591e-06	0.0149741	0.0649434	0.817647
rs6806351	family.Streptococcaceae.id.1850.summary.txt.gz	T	C	T	C	-0.0619209	0.0135744	6.93793e-06	-0.0527113	0.0454994	0.246658
rs76717940	family.Streptococcaceae.id.1850.summary.txt.gz	T	A	T	A	0.150606	0.0334079	3.08935e-06	-0.0620918	0.081658	0.447023
rs77558518	family.Streptococcaceae.id.1850.summary.txt.gz	A	G	A	G	-0.104239	0.022806	3.72194e-06	0.069874	0.0639032	0.274203
rs77968078	family.Streptococcaceae.id.1850.summary.txt.gz	G	A	G	A	-0.0993013	0.0224788	7.9334e-06	-0.0207664	0.0793792	0.793623
rs7916711	family.Streptococcaceae.id.1850.summary.txt.gz	A	G	A	G	0.0959639	0.021545	6.32732e-06	0.027467	0.0540831	0.611547
rs957755	family.Streptococcaceae.id.1850.summary.txt.gz	T	G	T	G	-0.0642449	0.0142702	7.4151e-06	0.0358174	0.0540769	0.507751
rs111810795	family.Veillonellaceae.id.2172.summary.txt.gz	C	T	C	T	-0.0867108	0.0180573	1.72927e-06	-0.0912288	0.0636021	0.151467
rs114889439	family.Veillonellaceae.id.2172.summary.txt.gz	A	G	A	G	-0.253809	0.0539169	6.19028e-06	0.0438547	0.105647	0.678063
rs12186441	family.Veillonellaceae.id.2172.summary.txt.gz	G	A	G	A	0.208096	0.0453999	4.52857e-06	-0.0714304	0.0932873	0.443853
rs12668619	family.Veillonellaceae.id.2172.summary.txt.gz	A	G	A	G	0.055301	0.0117654	2.57364e-06	0.0630543	0.0400732	0.115609
rs12741784	family.Veillonellaceae.id.2172.summary.txt.gz	C	T	C	T	-0.0621452	0.0119266	1.28494e-07	0.0554358	0.0431064	0.198435
rs1442060	family.Veillonellaceae.id.2172.summary.txt.gz	G	A	G	A	-0.0514024	0.0112125	4.50675e-06	0.0126688	0.0379776	0.738691
rs1693340	family.Veillonellaceae.id.2172.summary.txt.gz	T	C	T	C	0.0818934	0.018245	9.25271e-06	-0.00988468	0.0730923	0.892426
rs2175069	family.Veillonellaceae.id.2172.summary.txt.gz	A	G	A	G	-0.0526752	0.0114886	4.63558e-06	-0.0504131	0.0389518	0.195582
rs2561116	family.Veillonellaceae.id.2172.summary.txt.gz	T	G	T	G	-0.083617	0.0187159	7.88518e-06	0.0513716	0.0806272	0.524027
rs2585520	family.Veillonellaceae.id.2172.summary.txt.gz	G	T	G	T	-0.0904972	0.0200428	5.26922e-06	0.0111574	0.0986027	0.909907
rs4461038	family.Veillonellaceae.id.2172.summary.txt.gz	A	G	A	G	-0.0554965	0.0119467	3.73474e-06	0.0159602	0.0415037	0.700572
rs4797169	family.Veillonellaceae.id.2172.summary.txt.gz	T	C	T	C	0.0587799	0.0128297	4.49346e-06	-0.00737789	0.0444345	0.868126
rs61264131	family.Veillonellaceae.id.2172.summary.txt.gz	A	C	A	C	0.202367	0.0464388	6.74544e-06	0.0784366	0.06382	0.219061
rs6692542	family.Veillonellaceae.id.2172.summary.txt.gz	A	G	A	G	0.0534397	0.0118254	8.67975e-06	-0.00552553	0.0396179	0.889078
rs6909981	family.Veillonellaceae.id.2172.summary.txt.gz	C	T	C	T	-0.0638697	0.0141765	5.47618e-06	-0.00703289	0.0576586	0.902919
rs75768969	family.Veillonellaceae.id.2172.summary.txt.gz	C	G	C	G	-0.0703773	0.0156855	7.19233e-06	-0.127146	0.0680366	0.0616538
rs79535861	family.Veillonellaceae.id.2172.summary.txt.gz	A	C	A	C	0.100666	0.0207016	1.57687e-06	0.1013	0.0655258	0.122114
rs9345168	family.Veillonellaceae.id.2172.summary.txt.gz	C	A	C	A	0.0509102	0.0113253	8.48887e-06	-0.0193318	0.0378967	0.609969
rs11184341	family.Verrucomicrobiaceae.id.4036.summary.txt.gz	G	C	G	C	0.0655301	0.014223	4.13844e-06	-0.0299277	0.042232	0.478541
rs111862613	family.Verrucomicrobiaceae.id.4036.summary.txt.gz	T	C	T	C	0.0907065	0.0196746	3.73127e-06	-0.00930095	0.0501328	0.852817
rs117107102	family.Verrucomicrobiaceae.id.4036.summary.txt.gz	A	G	A	G	0.204683	0.0431573	2.91821e-06	-0.0426939	0.0894948	0.633323
rs11729256	family.Verrucomicrobiaceae.id.4036.summary.txt.gz	T	C	T	C	0.0749798	0.0150177	6.7309e-07	-0.0404993	0.0500528	0.41844
rs12908520	family.Verrucomicrobiaceae.id.4036.summary.txt.gz	G	A	G	A	0.0619104	0.0130946	2.15138e-06	0.110079	0.0375988	0.0034146
rs2602429	family.Verrucomicrobiaceae.id.4036.summary.txt.gz	C	T	C	T	0.0745516	0.0156195	2.69939e-06	-0.00489311	0.0428848	0.909159
rs3995795	family.Verrucomicrobiaceae.id.4036.summary.txt.gz	C	T	C	T	0.064218	0.0140994	5.02531e-06	0.0553761	0.0386507	0.151934
rs4242783	family.Verrucomicrobiaceae.id.4036.summary.txt.gz	G	A	G	A	0.0687992	0.0147694	2.75444e-06	-0.0722454	0.0418166	0.0840466
rs4936098	family.Verrucomicrobiaceae.id.4036.summary.txt.gz	A	G	A	G	0.0648691	0.0135928	1.12929e-06	0.0156421	0.0393959	0.691331
rs61779207	family.Verrucomicrobiaceae.id.4036.summary.txt.gz	G	A	G	A	-0.0758811	0.0167762	6.63029e-06	-0.0841651	0.0452609	0.0629492
rs74542928	family.Verrucomicrobiaceae.id.4036.summary.txt.gz	T	C	T	C	0.112124	0.0236422	1.64613e-06	0.0752313	0.0882969	0.394199
rs9349825	family.Verrucomicrobiaceae.id.4036.summary.txt.gz	A	G	A	G	-0.0704354	0.0147128	2.51287e-06	0.0375625	0.0481567	0.435388
rs941682	family.Verrucomicrobiaceae.id.4036.summary.txt.gz	G	A	G	A	-0.0631526	0.0143767	9.58114e-06	-0.0825743	0.042152	0.0501176
rs11671100	family.Victivallaceae.id.2255.summary.txt.gz	A	C	A	C	-0.160034	0.0349472	4.08042e-06	0.0288506	0.0469121	0.538559
rs11764871	family.Victivallaceae.id.2255.summary.txt.gz	G	T	G	T	0.127099	0.025656	7.49289e-07	0.0802769	0.0408454	0.0493696
rs1603450	family.Victivallaceae.id.2255.summary.txt.gz	T	C	T	C	-0.144369	0.0299873	2.27954e-06	0.0311491	0.0568304	0.58362
rs2546105	family.Victivallaceae.id.2255.summary.txt.gz	A	T	A	T	0.126643	0.0257111	1.02501e-06	-0.0133375	0.0435692	0.759513
rs2944282	family.Victivallaceae.id.2255.summary.txt.gz	T	C	T	C	-0.124197	0.0257026	1.56601e-06	-0.00391484	0.041888	0.925538
rs34962571	family.Victivallaceae.id.2255.summary.txt.gz	A	C	A	C	-0.186945	0.0418412	6.24824e-06	0.000244718	0.0626969	0.996886
rs4396289	family.Victivallaceae.id.2255.summary.txt.gz	C	T	C	T	-0.152918	0.0288525	1.53782e-07	-0.038658	0.0562089	0.491607
rs61702987	family.Victivallaceae.id.2255.summary.txt.gz	T	C	T	C	0.145501	0.0300007	3.07921e-06	-0.0596633	0.0606487	0.325237
rs6545794	family.Victivallaceae.id.2255.summary.txt.gz	A	G	A	G	-0.197786	0.0410495	5.97005e-07	-0.112217	0.0577926	0.0521723
rs7077363	family.Victivallaceae.id.2255.summary.txt.gz	G	A	G	A	0.148942	0.0318366	2.83376e-06	0.0296765	0.0510352	0.560908
rs7314815	family.Victivallaceae.id.2255.summary.txt.gz	G	A	G	A	0.101088	0.0225594	6.40086e-06	0.00303078	0.03793	0.936313
rs7627405	family.Victivallaceae.id.2255.summary.txt.gz	C	T	C	T	-0.134158	0.0301427	8.1942e-06	-0.0232064	0.0475425	0.625465
rs10506058	genus..Clostridiuminnocuumgroup.id.14397.summary.txt.gz	A	G	A	G	0.0997048	0.0221926	8.92443e-06	-0.00975197	0.0381522	0.798254
rs1942371	genus..Clostridiuminnocuumgroup.id.14397.summary.txt.gz	G	A	G	A	-0.157938	0.034187	4.06337e-06	-0.0117205	0.0578311	0.839395
rs1948423	genus..Clostridiuminnocuumgroup.id.14397.summary.txt.gz	T	A	T	A	-0.108859	0.023425	3.4941e-06	0.0155106	0.0395579	0.694986
rs40656	genus..Clostridiuminnocuumgroup.id.14397.summary.txt.gz	C	T	C	T	0.142664	0.0311021	8.6152e-06	0.0168269	0.0469603	0.720102
rs4869133	genus..Clostridiuminnocuumgroup.id.14397.summary.txt.gz	G	A	G	A	-0.180591	0.0409505	7.24455e-06	0.107874	0.0495259	0.0293961
rs61267978	genus..Clostridiuminnocuumgroup.id.14397.summary.txt.gz	T	C	T	C	0.14708	0.0320875	5.58513e-06	-0.0113954	0.0575236	0.842967
rs6577484	genus..Clostridiuminnocuumgroup.id.14397.summary.txt.gz	G	A	G	A	0.160425	0.0360857	8.40602e-06	0.0981018	0.0619826	0.113483
rs6890185	genus..Clostridiuminnocuumgroup.id.14397.summary.txt.gz	T	C	T	C	0.113424	0.0233137	1.12244e-06	0.0228633	0.0401776	0.569317
rs71564433	genus..Clostridiuminnocuumgroup.id.14397.summary.txt.gz	T	A	T	A	-0.126746	0.0274657	7.8001e-06	0.102019	0.0473871	0.0313271
rs77845139	genus..Clostridiuminnocuumgroup.id.14397.summary.txt.gz	A	G	A	G	-0.114993	0.0257186	8.40622e-06	-0.0259058	0.0435797	0.552215
rs112617308	genus..Eubacteriumbrachygroup.id.11296.summary.txt.gz	T	C	T	C	-0.170873	0.0362844	2.38033e-06	0.0550505	0.0651054	0.397798
rs12151423	genus..Eubacteriumbrachygroup.id.11296.summary.txt.gz	A	G	A	G	0.101329	0.0227324	9.2705e-06	0.0995265	0.0373817	0.00775765
rs13139592	genus..Eubacteriumbrachygroup.id.11296.summary.txt.gz	T	C	T	C	-0.145997	0.0327192	7.96753e-06	-0.0448168	0.0553295	0.417941
rs1384962	genus..Eubacteriumbrachygroup.id.11296.summary.txt.gz	A	G	A	G	0.120888	0.0266264	6.99292e-06	-0.0317248	0.040545	0.433945
rs2913110	genus..Eubacteriumbrachygroup.id.11296.summary.txt.gz	C	T	C	T	0.105143	0.022942	4.55806e-06	0.004077	0.0394261	0.917639
rs4862235	genus..Eubacteriumbrachygroup.id.11296.summary.txt.gz	G	A	G	A	0.104806	0.0225751	3.73143e-06	-0.0205067	0.0378263	0.58773
rs62348779	genus..Eubacteriumbrachygroup.id.11296.summary.txt.gz	T	C	T	C	-0.201481	0.043286	3.78122e-06	-0.0494889	0.0709446	0.485445
rs6591893	genus..Eubacteriumbrachygroup.id.11296.summary.txt.gz	G	A	G	A	0.108225	0.0240319	7.34344e-06	0.066175	0.0396391	0.095032
rs720439	genus..Eubacteriumbrachygroup.id.11296.summary.txt.gz	A	G	A	G	-0.111927	0.0251252	7.02827e-06	0.0272128	0.0439085	0.535414
rs73199919	genus..Eubacteriumbrachygroup.id.11296.summary.txt.gz	T	C	T	C	-0.236717	0.0531335	8.15524e-06	0.0349361	0.0875828	0.689973
rs9613196	genus..Eubacteriumbrachygroup.id.11296.summary.txt.gz	T	A	T	A	-0.238718	0.0528561	4.98786e-06	-0.0383898	0.0940489	0.683134
rs10444197	genus..Eubacteriumcoprostanoligenesgroup.id.11375.summary.txt.gz	A	G	A	G	-0.0505823	0.0113455	5.98464e-06	0.000605905	0.0394899	0.987758
rs11052069	genus..Eubacteriumcoprostanoligenesgroup.id.11375.summary.txt.gz	T	C	T	C	0.0477832	0.0107833	9.37949e-06	0.074109	0.0379324	0.0507353
rs11720857	genus..Eubacteriumcoprostanoligenesgroup.id.11375.summary.txt.gz	C	T	C	T	0.0630776	0.0144485	9.26255e-06	-0.0524933	0.0494803	0.288739
rs12906958	genus..Eubacteriumcoprostanoligenesgroup.id.11375.summary.txt.gz	C	T	C	T	-0.0533159	0.0115935	4.34803e-06	0.0269879	0.0413132	0.513593
rs17159861	genus..Eubacteriumcoprostanoligenesgroup.id.11375.summary.txt.gz	C	T	C	T	0.0962228	0.0168388	1.03787e-08	0.0381076	0.0609947	0.532123
rs2644213	genus..Eubacteriumcoprostanoligenesgroup.id.11375.summary.txt.gz	G	A	G	A	0.0538845	0.0121245	9.85638e-06	0.06774	0.0410414	0.0988348
rs4076415	genus..Eubacteriumcoprostanoligenesgroup.id.11375.summary.txt.gz	T	G	T	G	0.0515152	0.0110294	1.98974e-06	-0.0238391	0.0391909	0.543001
rs4717831	genus..Eubacteriumcoprostanoligenesgroup.id.11375.summary.txt.gz	A	T	A	T	0.0786783	0.0174038	9.17719e-06	0.0524223	0.0536158	0.328203
rs62024432	genus..Eubacteriumcoprostanoligenesgroup.id.11375.summary.txt.gz	C	T	C	T	-0.0769698	0.0172101	7.50207e-06	-0.0596394	0.0639417	0.350967
rs6762473	genus..Eubacteriumcoprostanoligenesgroup.id.11375.summary.txt.gz	C	A	C	A	0.0521584	0.0112353	4.26113e-06	0.028676	0.039559	0.46852
rs73109678	genus..Eubacteriumcoprostanoligenesgroup.id.11375.summary.txt.gz	G	A	G	A	-0.0796956	0.0172275	3.66339e-06	-0.0989055	0.0688371	0.150773
rs76898927	genus..Eubacteriumcoprostanoligenesgroup.id.11375.summary.txt.gz	G	A	G	A	0.123055	0.0266375	4.78979e-06	-0.0755842	0.0829981	0.362467
rs9648214	genus..Eubacteriumcoprostanoligenesgroup.id.11375.summary.txt.gz	T	C	T	C	-0.0828719	0.016431	2.5203e-07	-0.043926	0.0667861	0.510724
rs158115	genus..Eubacteriumeligensgroup.id.14372.summary.txt.gz	G	C	G	C	0.0915271	0.0190611	9.74185e-06	-0.0521431	0.0560024	0.351808
rs182318	genus..Eubacteriumeligensgroup.id.14372.summary.txt.gz	G	A	G	A	-0.0824941	0.0195615	8.39837e-06	-0.0571918	0.0684187	0.403206
rs2200429	genus..Eubacteriumeligensgroup.id.14372.summary.txt.gz	A	G	A	G	-0.0888825	0.0198479	5.29721e-06	0.0807189	0.063288	0.20216
rs265534	genus..Eubacteriumeligensgroup.id.14372.summary.txt.gz	T	G	T	G	-0.0563756	0.0120127	2.26758e-06	0.0496775	0.037807	0.188855
rs4583233	genus..Eubacteriumeligensgroup.id.14372.summary.txt.gz	A	C	A	C	0.0670205	0.0128122	2.83852e-07	-0.039712	0.041721	0.341175
rs4888188	genus..Eubacteriumeligensgroup.id.14372.summary.txt.gz	T	G	T	G	-0.053328	0.0119126	7.74138e-06	-0.0205695	0.0382321	0.590565
rs56080211	genus..Eubacteriumeligensgroup.id.14372.summary.txt.gz	C	T	C	T	0.123093	0.0282743	9.1429e-06	0.096384	0.0710268	0.174778
rs6923695	genus..Eubacteriumeligensgroup.id.14372.summary.txt.gz	T	G	T	G	0.103268	0.0229525	4.87406e-06	-0.0801426	0.0755338	0.288683
rs72839198	genus..Eubacteriumeligensgroup.id.14372.summary.txt.gz	C	G	C	G	0.155659	0.0375612	3.13914e-06	-0.03985	0.0650034	0.539846
rs74606150	genus..Eubacteriumeligensgroup.id.14372.summary.txt.gz	C	G	C	G	-0.196454	0.042565	4.24506e-06	-0.107614	0.0961001	0.262793
rs10147907	genus..Eubacteriumfissicatenagroup.id.14373.summary.txt.gz	T	G	T	G	0.172263	0.039601	8.27246e-06	0.052616	0.0714099	0.461234
rs11818408	genus..Eubacteriumfissicatenagroup.id.14373.summary.txt.gz	G	A	G	A	0.10585	0.0237114	8.20015e-06	0.044482	0.0385096	0.248054
rs11876297	genus..Eubacteriumfissicatenagroup.id.14373.summary.txt.gz	T	C	T	C	0.131469	0.0281712	2.66556e-06	0.069679	0.042559	0.101582
rs151257695	genus..Eubacteriumfissicatenagroup.id.14373.summary.txt.gz	A	G	A	G	0.20951	0.0454847	3.09681e-06	-0.00876125	0.0731194	0.904625
rs1768152	genus..Eubacteriumfissicatenagroup.id.14373.summary.txt.gz	T	C	T	C	0.139489	0.0316186	8.70054e-06	-0.06029	0.0615596	0.327394
rs2733072	genus..Eubacteriumfissicatenagroup.id.14373.summary.txt.gz	G	A	G	A	0.109644	0.0228306	1.49089e-06	-0.0160293	0.0378293	0.671764
rs3771393	genus..Eubacteriumfissicatenagroup.id.14373.summary.txt.gz	C	T	C	T	0.130842	0.0266671	7.37909e-07	-0.0852222	0.047625	0.0735445
rs6934739	genus..Eubacteriumfissicatenagroup.id.14373.summary.txt.gz	A	G	A	G	0.111463	0.0252788	9.75326e-06	-0.0757715	0.0400814	0.0586989
rs7104872	genus..Eubacteriumfissicatenagroup.id.14373.summary.txt.gz	G	A	G	A	0.138612	0.0291906	2.7315e-06	0.018163	0.0604419	0.763794
rs10501370	genus..Eubacteriumhalliigroup.id.11338.summary.txt.gz	C	T	C	T	-0.115589	0.0252489	5.41918e-06	-0.0438344	0.0774149	0.571239
rs10798999	genus..Eubacteriumhalliigroup.id.11338.summary.txt.gz	C	T	C	T	0.0601661	0.0126752	2.60558e-06	0.019758	0.0426029	0.642812
rs117748144	genus..Eubacteriumhalliigroup.id.11338.summary.txt.gz	T	C	T	C	-0.126582	0.028712	7.86002e-06	-0.0224923	0.0857466	0.793082
rs13116360	genus..Eubacteriumhalliigroup.id.11338.summary.txt.gz	T	C	T	C	0.154124	0.0297185	2.94487e-07	0.131583	0.0760574	0.08362
rs17074066	genus..Eubacteriumhalliigroup.id.11338.summary.txt.gz	T	C	T	C	-0.0813986	0.0189272	9.34905e-06	-0.233798	0.135269	0.0839189
rs17474256	genus..Eubacteriumhalliigroup.id.11338.summary.txt.gz	G	A	G	A	0.0810805	0.0184573	9.45445e-06	0.0179007	0.0634718	0.777924
rs281379	genus..Eubacteriumhalliigroup.id.11338.summary.txt.gz	A	G	A	G	-0.0499523	0.0112153	9.32796e-06	0.0329925	0.0382418	0.388284
rs28584818	genus..Eubacteriumhalliigroup.id.11338.summary.txt.gz	A	G	A	G	0.126115	0.0268627	4.43235e-06	-0.0606465	0.0697824	0.384803
rs60254196	genus..Eubacteriumhalliigroup.id.11338.summary.txt.gz	A	G	A	G	-0.0522832	0.0111865	2.69672e-06	-0.0692436	0.0377876	0.0668852
rs630939	genus..Eubacteriumhalliigroup.id.11338.summary.txt.gz	C	T	C	T	-0.0508914	0.0114352	9.15759e-06	0.00752498	0.0380311	0.843151
rs6550770	genus..Eubacteriumhalliigroup.id.11338.summary.txt.gz	T	C	T	C	-0.198087	0.0443545	4.823e-06	0.0253098	0.093683	0.787033
rs74018587	genus..Eubacteriumhalliigroup.id.11338.summary.txt.gz	C	T	C	T	0.208943	0.043822	3.70257e-06	-0.0281386	0.0957774	0.768916
rs78056098	genus..Eubacteriumhalliigroup.id.11338.summary.txt.gz	G	T	G	T	-0.0507411	0.0113758	8.28818e-06	-0.0208114	0.0392275	0.595744
rs949971	genus..Eubacteriumhalliigroup.id.11338.summary.txt.gz	T	G	T	G	-0.0540164	0.0116101	3.29002e-06	0.0375338	0.0402047	0.350527
rs10263623	genus..Eubacteriumnodatumgroup.id.11297.summary.txt.gz	C	T	C	T	0.193496	0.0439023	8.90706e-06	-0.0697146	0.0973725	0.474017
rs10458299	genus..Eubacteriumnodatumgroup.id.11297.summary.txt.gz	T	C	T	C	-0.187753	0.041969	8.36714e-06	-0.0506454	0.0716491	0.479657
rs11006576	genus..Eubacteriumnodatumgroup.id.11297.summary.txt.gz	A	G	A	G	-0.110167	0.024593	7.98664e-06	-0.0501538	0.0378588	0.185251
rs34297067	genus..Eubacteriumnodatumgroup.id.11297.summary.txt.gz	A	G	A	G	-0.186907	0.0341475	6.59784e-08	0.0326932	0.0533055	0.539667
rs61841040	genus..Eubacteriumnodatumgroup.id.11297.summary.txt.gz	G	T	G	T	0.160621	0.0341609	3.56141e-06	-0.00569362	0.0474562	0.904502
rs6818880	genus..Eubacteriumnodatumgroup.id.11297.summary.txt.gz	A	G	A	G	-0.110081	0.0245964	7.8254e-06	-0.0448643	0.0379277	0.236853
rs7827125	genus..Eubacteriumnodatumgroup.id.11297.summary.txt.gz	C	T	C	T	0.1223	0.0271331	7.17355e-06	-0.0295815	0.0419966	0.481197
rs7880204	genus..Eubacteriumnodatumgroup.id.11297.summary.txt.gz	T	C	T	C	-0.125454	0.0275303	6.83884e-06	0.106201	0.043679	0.0150411
rs9425984	genus..Eubacteriumnodatumgroup.id.11297.summary.txt.gz	T	C	T	C	-0.130234	0.0292347	7.20681e-06	-0.0538153	0.0455653	0.237578
rs12129908	genus..Eubacteriumoxidoreducensgroup.id.11339.summary.txt.gz	C	A	C	A	0.0893273	0.0198333	5.79516e-06	-0.00472458	0.0383969	0.902071
rs12423772	genus..Eubacteriumoxidoreducensgroup.id.11339.summary.txt.gz	G	T	G	T	0.14098	0.0295029	2.62925e-06	-0.0148819	0.0532418	0.779848
rs1425962	genus..Eubacteriumoxidoreducensgroup.id.11339.summary.txt.gz	G	C	G	C	0.0906104	0.0200612	7.32284e-06	-0.0154265	0.0384895	0.688568
rs2973294	genus..Eubacteriumoxidoreducensgroup.id.11339.summary.txt.gz	G	T	G	T	0.0923559	0.0195439	2.38836e-06	-0.0443755	0.0380803	0.243892
rs34561138	genus..Eubacteriumoxidoreducensgroup.id.11339.summary.txt.gz	G	A	G	A	0.216145	0.045992	2.51163e-06	0.0580924	0.0974856	0.551238
rs440215	genus..Eubacteriumoxidoreducensgroup.id.11339.summary.txt.gz	C	T	C	T	0.0932766	0.0195294	1.65407e-06	-0.0683241	0.0379008	0.0714332
rs10248854	genus..Eubacteriumrectalegroup.id.14374.summary.txt.gz	C	A	C	A	-0.0527827	0.0113464	4.20676e-06	-0.0824508	0.0385477	0.0324414
rs10797540	genus..Eubacteriumrectalegroup.id.14374.summary.txt.gz	A	G	A	G	0.0503179	0.0108389	3.53384e-06	0.0182403	0.0379085	0.630398
rs10892089	genus..Eubacteriumrectalegroup.id.14374.summary.txt.gz	C	G	C	G	-0.0635522	0.0140072	6.21821e-06	-0.0289308	0.0483063	0.549237
rs143694765	genus..Eubacteriumrectalegroup.id.14374.summary.txt.gz	T	C	T	C	0.0870025	0.019779	9.75369e-06	0.165437	0.0595832	0.00549364
rs16960159	genus..Eubacteriumrectalegroup.id.14374.summary.txt.gz	C	G	C	G	-0.156596	0.0336234	4.10132e-06	-0.0200853	0.0639635	0.753512
rs2884897	genus..Eubacteriumrectalegroup.id.14374.summary.txt.gz	A	G	A	G	-0.129364	0.0289021	6.44426e-06	0.0382876	0.102766	0.709467
rs314726	genus..Eubacteriumrectalegroup.id.14374.summary.txt.gz	T	C	T	C	0.0528824	0.0109486	1.37967e-06	0.00267594	0.0379578	0.943797
rs35398954	genus..Eubacteriumrectalegroup.id.14374.summary.txt.gz	A	G	A	G	-0.0901402	0.0174602	5.39945e-07	-0.0499934	0.0513334	0.330108
rs3980709	genus..Eubacteriumrectalegroup.id.14374.summary.txt.gz	A	T	A	T	-0.0622701	0.0140572	6.85524e-06	-0.0760607	0.0494808	0.12425
rs58498416	genus..Eubacteriumrectalegroup.id.14374.summary.txt.gz	C	T	C	T	-0.0517316	0.0118196	9.6842e-06	0.00346413	0.0392854	0.929735
rs10131724	genus..Eubacteriumruminantiumgroup.id.11340.summary.txt.gz	A	C	A	C	-0.199832	0.0414577	2.38663e-06	-0.08672	0.0635439	0.17234
rs10923018	genus..Eubacteriumruminantiumgroup.id.11340.summary.txt.gz	G	A	G	A	0.0726438	0.0160924	6.79541e-06	-0.00399647	0.0380153	0.916274
rs112375806	genus..Eubacteriumruminantiumgroup.id.11340.summary.txt.gz	T	A	T	A	0.143141	0.0293757	5.82166e-06	0.0347126	0.0543531	0.523051
rs11637981	genus..Eubacteriumruminantiumgroup.id.11340.summary.txt.gz	G	T	G	T	-0.073258	0.0160888	5.43671e-06	-0.0725548	0.0379694	0.0560209
rs13025464	genus..Eubacteriumruminantiumgroup.id.11340.summary.txt.gz	T	C	T	C	-0.0737077	0.0163786	6.96842e-06	0.0013191	0.0383952	0.972593
rs139749	genus..Eubacteriumruminantiumgroup.id.11340.summary.txt.gz	C	T	C	T	-0.0845439	0.0171791	8.58845e-07	-0.0361251	0.0397741	0.363742
rs16891896	genus..Eubacteriumruminantiumgroup.id.11340.summary.txt.gz	G	A	G	A	-0.174787	0.0390573	2.3812e-06	-0.0264375	0.0671185	0.693661
rs17519472	genus..Eubacteriumruminantiumgroup.id.11340.summary.txt.gz	C	T	C	T	0.107804	0.0233984	4.70356e-06	-0.0188961	0.0545172	0.728885
rs209813	genus..Eubacteriumruminantiumgroup.id.11340.summary.txt.gz	G	A	G	A	-0.103488	0.0236391	9.23146e-06	0.0255926	0.0534375	0.631991
rs2116427	genus..Eubacteriumruminantiumgroup.id.11340.summary.txt.gz	A	G	A	G	0.0911461	0.0182353	4.67364e-07	0.0915239	0.0431856	0.0340636
rs2418654	genus..Eubacteriumruminantiumgroup.id.11340.summary.txt.gz	C	T	C	T	-0.0748879	0.0165852	6.17247e-06	0.0478002	0.0384502	0.213805
rs2817174	genus..Eubacteriumruminantiumgroup.id.11340.summary.txt.gz	C	T	C	T	-0.0734306	0.0163687	7.8696e-06	0.0557974	0.0385097	0.14736
rs57340348	genus..Eubacteriumruminantiumgroup.id.11340.summary.txt.gz	T	C	T	C	-0.0979429	0.0212166	4.93278e-06	-0.0428234	0.0469572	0.361787
rs6676699	genus..Eubacteriumruminantiumgroup.id.11340.summary.txt.gz	G	T	G	T	-0.0888124	0.0196447	6.37979e-06	0.0261337	0.041163	0.525505
rs72836424	genus..Eubacteriumruminantiumgroup.id.11340.summary.txt.gz	C	T	C	T	-0.139825	0.030069	2.62125e-06	0.00654748	0.05992	0.912988
rs73139629	genus..Eubacteriumruminantiumgroup.id.11340.summary.txt.gz	A	C	A	C	-0.115098	0.0247909	5.36199e-06	-9.92191e-05	0.0655112	0.998792
rs11617697	genus..Eubacteriumventriosumgroup.id.11341.summary.txt.gz	A	G	A	G	-0.143349	0.0286241	7.21757e-07	-0.0141035	0.0823204	0.863968
rs12964517	genus..Eubacteriumventriosumgroup.id.11341.summary.txt.gz	G	A	G	A	0.0587198	0.0123453	2.07499e-06	0.0922969	0.0417735	0.0271425
rs13082419	genus..Eubacteriumventriosumgroup.id.11341.summary.txt.gz	C	T	C	T	-0.0715522	0.016137	9.55987e-06	0.0332101	0.060091	0.580494
rs35179274	genus..Eubacteriumventriosumgroup.id.11341.summary.txt.gz	C	T	C	T	-0.0627263	0.013786	5.75792e-06	0.0602585	0.0492741	0.221358
rs3809430	genus..Eubacteriumventriosumgroup.id.11341.summary.txt.gz	T	C	T	C	-0.0548171	0.0118426	3.55317e-06	0.0452967	0.0407824	0.266701
rs57199565	genus..Eubacteriumventriosumgroup.id.11341.summary.txt.gz	T	C	T	C	0.0783394	0.0160257	7.97037e-07	0.0352012	0.0490372	0.472852
rs6048195	genus..Eubacteriumventriosumgroup.id.11341.summary.txt.gz	A	T	A	T	-0.0603594	0.011658	2.50324e-07	-0.0522429	0.0389551	0.179886
rs66746423	genus..Eubacteriumventriosumgroup.id.11341.summary.txt.gz	C	T	C	T	0.0751501	0.0164978	6.11142e-06	-0.167387	0.0539557	0.00192013
rs6704822	genus..Eubacteriumventriosumgroup.id.11341.summary.txt.gz	A	G	A	G	0.0739179	0.0166705	6.6223e-06	-0.0758028	0.0556239	0.172953
rs72783037	genus..Eubacteriumventriosumgroup.id.11341.summary.txt.gz	C	A	C	A	0.0658926	0.0143747	6.54762e-06	0.0268047	0.0462758	0.562429
rs73615400	genus..Eubacteriumventriosumgroup.id.11341.summary.txt.gz	T	C	T	C	-0.0956303	0.0193428	9.53613e-07	0.050627	0.0634147	0.424668
rs73849225	genus..Eubacteriumventriosumgroup.id.11341.summary.txt.gz	T	C	T	C	0.0975711	0.0224388	5.20909e-06	-0.00295032	0.0682223	0.965506
rs78250280	genus..Eubacteriumventriosumgroup.id.11341.summary.txt.gz	G	A	G	A	0.0749762	0.0164404	3.35791e-06	0.00549727	0.0541711	0.91917
rs876734	genus..Eubacteriumventriosumgroup.id.11341.summary.txt.gz	C	T	C	T	-0.0618696	0.0132532	2.88908e-06	0.0451116	0.0419964	0.282743
rs9316536	genus..Eubacteriumventriosumgroup.id.11341.summary.txt.gz	T	G	T	G	-0.0817111	0.0183121	7.83519e-06	-0.0614748	0.0544329	0.258743
rs10140184	genus..Eubacteriumxylanophilumgroup.id.14375.summary.txt.gz	A	C	A	C	0.0576795	0.012599	4.95862e-06	0.0455486	0.0381885	0.232975
rs10917203	genus..Eubacteriumxylanophilumgroup.id.14375.summary.txt.gz	A	C	A	C	0.0612633	0.0130917	3.15155e-06	-0.0191618	0.0386318	0.619888
rs112176119	genus..Eubacteriumxylanophilumgroup.id.14375.summary.txt.gz	C	T	C	T	-0.113455	0.0245762	3.32766e-06	0.012321	0.0646255	0.848799
rs12980122	genus..Eubacteriumxylanophilumgroup.id.14375.summary.txt.gz	C	G	C	G	-0.108274	0.0238257	5.01935e-06	0.0248736	0.0720352	0.729871
rs13239072	genus..Eubacteriumxylanophilumgroup.id.14375.summary.txt.gz	G	A	G	A	0.0687427	0.0142728	1.81783e-06	0.0372017	0.0421851	0.377849
rs17830032	genus..Eubacteriumxylanophilumgroup.id.14375.summary.txt.gz	G	A	G	A	-0.160597	0.0310515	2.38893e-07	-0.0644439	0.0692597	0.352129
rs2012708	genus..Eubacteriumxylanophilumgroup.id.14375.summary.txt.gz	A	G	A	G	0.0573202	0.0126905	6.5254e-06	0.0133263	0.0396317	0.73668
rs2213117	genus..Eubacteriumxylanophilumgroup.id.14375.summary.txt.gz	T	G	T	G	0.0877797	0.0189012	4.21329e-06	0.0479396	0.0515038	0.351958
rs4654122	genus..Eubacteriumxylanophilumgroup.id.14375.summary.txt.gz	C	G	C	G	0.0553508	0.0123588	7.19609e-06	-0.0256262	0.0377702	0.497469
rs75586835	genus..Eubacteriumxylanophilumgroup.id.14375.summary.txt.gz	A	G	A	G	-0.114498	0.0263455	9.38708e-06	0.051391	0.0735262	0.484584
rs79582700	genus..Eubacteriumxylanophilumgroup.id.14375.summary.txt.gz	C	G	C	G	-0.0951677	0.0199969	2.40981e-06	-0.0128921	0.0573844	0.822242
rs10931481	genus..Ruminococcusgauvreauiigroup.id.11342.summary.txt.gz	G	A	G	A	0.0610096	0.0130484	3.38211e-06	0.0174707	0.0414561	0.673445
rs12079579	genus..Ruminococcusgauvreauiigroup.id.11342.summary.txt.gz	A	G	A	G	0.0955324	0.0213436	5.03725e-06	-0.0349594	0.0681821	0.608136
rs12539819	genus..Ruminococcusgauvreauiigroup.id.11342.summary.txt.gz	C	T	C	T	0.110654	0.0240684	4.49375e-06	0.0637456	0.0750388	0.395602
rs13188803	genus..Ruminococcusgauvreauiigroup.id.11342.summary.txt.gz	T	A	T	A	0.0709419	0.0156855	7.27559e-06	0.031934	0.0421839	0.449039
rs1391597	genus..Ruminococcusgauvreauiigroup.id.11342.summary.txt.gz	C	T	C	T	0.0590284	0.0124874	1.85964e-06	0.0408552	0.0384516	0.288004
rs2047242	genus..Ruminococcusgauvreauiigroup.id.11342.summary.txt.gz	A	G	A	G	-0.067603	0.0133738	2.46372e-07	-0.00625605	0.0450079	0.889451
rs289410	genus..Ruminococcusgauvreauiigroup.id.11342.summary.txt.gz	G	A	G	A	-0.0654926	0.0139101	2.27464e-06	0.0301161	0.041902	0.472309
rs431418	genus..Ruminococcusgauvreauiigroup.id.11342.summary.txt.gz	A	G	A	G	-0.094737	0.0210157	5.53667e-06	0.204877	0.0602162	0.000668082
rs71386687	genus..Ruminococcusgauvreauiigroup.id.11342.summary.txt.gz	T	G	T	G	0.121037	0.02386	2.90761e-07	0.0409759	0.0599666	0.494409
rs73802842	genus..Ruminococcusgauvreauiigroup.id.11342.summary.txt.gz	C	A	C	A	0.0736808	0.0169665	7.48026e-06	-0.0252856	0.0442936	0.568092
rs9870933	genus..Ruminococcusgauvreauiigroup.id.11342.summary.txt.gz	A	G	A	G	0.0621643	0.0126072	8.4912e-07	0.0431733	0.0384855	0.261945
rs11597105	genus..Ruminococcusgnavusgroup.id.14376.summary.txt.gz	A	G	A	G	0.114673	0.0250653	6.94868e-06	0.0122246	0.0474206	0.796568
rs11864644	genus..Ruminococcusgnavusgroup.id.14376.summary.txt.gz	T	C	T	C	-0.139804	0.0318253	5.0088e-06	-0.0320929	0.058757	0.58493
rs12136548	genus..Ruminococcusgnavusgroup.id.14376.summary.txt.gz	C	T	C	T	0.0901946	0.0196476	3.09631e-06	0.0414324	0.0415763	0.318988
rs12989336	genus..Ruminococcusgnavusgroup.id.14376.summary.txt.gz	G	A	G	A	-0.0846861	0.0187936	7.11808e-06	-0.0948762	0.0420472	0.0240442
rs13163520	genus..Ruminococcusgnavusgroup.id.14376.summary.txt.gz	G	A	G	A	-0.127377	0.0233883	5.61015e-08	-0.0821005	0.0484095	0.0898939
rs4388134	genus..Ruminococcusgnavusgroup.id.14376.summary.txt.gz	C	T	C	T	-0.0904997	0.0203544	9.11637e-06	0.0581834	0.0420506	0.166465
rs62167033	genus..Ruminococcusgnavusgroup.id.14376.summary.txt.gz	T	C	T	C	0.185289	0.0396295	3.49529e-06	0.0757875	0.0951881	0.425923
rs78399089	genus..Ruminococcusgnavusgroup.id.14376.summary.txt.gz	T	C	T	C	0.144445	0.0326618	6.62998e-06	0.0326643	0.0589563	0.57955
rs934940	genus..Ruminococcusgnavusgroup.id.14376.summary.txt.gz	A	C	A	C	-0.105045	0.0229588	2.73705e-06	0.0432845	0.0552714	0.433553
rs10904297	genus..Ruminococcustorquesgroup.id.14377.summary.txt.gz	A	G	A	G	-0.167804	0.0389812	2.68713e-06	0.00917447	0.131014	0.944173
rs12434631	genus..Ruminococcustorquesgroup.id.14377.summary.txt.gz	A	G	A	G	0.074697	0.0153401	2.77247e-06	0.0410598	0.061237	0.502535
rs13154778	genus..Ruminococcustorquesgroup.id.14377.summary.txt.gz	T	A	T	A	0.0563358	0.0129526	7.15746e-06	0.0437993	0.0434506	0.313442
rs1475330	genus..Ruminococcustorquesgroup.id.14377.summary.txt.gz	T	C	T	C	0.0523492	0.01182	8.13435e-06	0.00407505	0.0444329	0.926927
rs158487	genus..Ruminococcustorquesgroup.id.14377.summary.txt.gz	A	G	A	G	0.0531781	0.0116341	7.51817e-06	0.0251638	0.041777	0.546952
rs1972694	genus..Ruminococcustorquesgroup.id.14377.summary.txt.gz	T	A	T	A	-0.0614094	0.0137321	8.92829e-06	-0.0153389	0.0491619	0.755035
rs35866622	genus..Ruminococcustorquesgroup.id.14377.summary.txt.gz	T	C	T	C	-0.0612024	0.0109421	2.21337e-08	0.00478036	0.0397618	0.904305
rs4073731	genus..Ruminococcustorquesgroup.id.14377.summary.txt.gz	T	C	T	C	0.0651948	0.0142221	4.0525e-06	-0.0186468	0.0509971	0.714631
rs60603763	genus..Ruminococcustorquesgroup.id.14377.summary.txt.gz	C	G	C	G	0.124328	0.0275286	5.87015e-06	0.00215947	0.068213	0.974745
rs73130967	genus..Ruminococcustorquesgroup.id.14377.summary.txt.gz	A	T	A	T	0.0770375	0.0168264	3.70741e-06	0.0417946	0.06799	0.538742
rs773123	genus..Ruminococcustorquesgroup.id.14377.summary.txt.gz	T	A	T	A	0.0824005	0.0173862	1.58956e-06	0.0168731	0.0574187	0.768865
rs10787984	genus.Actinomyces.id.423.summary.txt.gz	G	C	G	C	0.094316	0.0213513	9.62305e-06	0.140998	0.0625543	0.0241958
rs2715439	genus.Actinomyces.id.423.summary.txt.gz	C	T	C	T	0.0746684	0.0164822	6.27e-06	0.00379033	0.0376363	0.919781
rs34583783	genus.Actinomyces.id.423.summary.txt.gz	G	T	G	T	0.126596	0.0268461	4.48529e-06	0.0247917	0.0788046	0.753068
rs35011108	genus.Actinomyces.id.423.summary.txt.gz	A	G	A	G	0.232634	0.0512044	6.33832e-06	-0.071294	0.0752095	0.34316
rs4073240	genus.Actinomyces.id.423.summary.txt.gz	G	A	G	A	0.0749687	0.0167368	7.94274e-06	0.00517291	0.0387163	0.893711
rs4146653	genus.Actinomyces.id.423.summary.txt.gz	G	A	G	A	0.0985224	0.0214182	4.49647e-06	-0.0395678	0.0542484	0.465768
rs71315246	genus.Actinomyces.id.423.summary.txt.gz	A	G	A	G	-0.0969809	0.021925	9.82978e-06	-0.0767585	0.0548461	0.161656
rs7915461	genus.Actinomyces.id.423.summary.txt.gz	T	C	T	C	0.18776	0.0401636	5.91984e-06	0.085448	0.0746179	0.252151
rs1046175	genus.Adlercreutzia.id.812.summary.txt.gz	C	G	C	G	0.112758	0.0255994	6.35889e-06	0.0384975	0.0741686	0.603723
rs11604400	genus.Adlercreutzia.id.812.summary.txt.gz	C	T	C	T	-0.102524	0.0234834	9.74463e-06	-0.101627	0.0616243	0.0991197
rs12522517	genus.Adlercreutzia.id.812.summary.txt.gz	A	T	A	T	-0.104884	0.0234695	4.41254e-06	-0.0178339	0.0533588	0.73821
rs13231526	genus.Adlercreutzia.id.812.summary.txt.gz	C	A	C	A	0.143237	0.0311654	4.81355e-06	-0.0323774	0.0689729	0.638768
rs2147798	genus.Adlercreutzia.id.812.summary.txt.gz	C	G	C	G	0.0922959	0.0192121	1.39877e-06	-0.0810958	0.0434465	0.0619627
rs2717140	genus.Adlercreutzia.id.812.summary.txt.gz	C	T	C	T	-0.119225	0.0251081	2.04594e-06	-0.00106157	0.0629038	0.986535
rs55719207	genus.Adlercreutzia.id.812.summary.txt.gz	G	A	G	A	-0.0699243	0.0158036	9.60505e-06	0.0216657	0.038561	0.574216
rs6664405	genus.Adlercreutzia.id.812.summary.txt.gz	T	C	T	C	-0.0953084	0.0210752	5.23422e-06	0.0386881	0.0538075	0.472135
rs7680684	genus.Adlercreutzia.id.812.summary.txt.gz	C	T	C	T	-0.083381	0.0168901	9.76904e-07	-0.0288653	0.0395721	0.465735
rs80078995	genus.Adlercreutzia.id.812.summary.txt.gz	A	T	A	T	-0.11324	0.0232586	1.57358e-06	-0.0380343	0.053312	0.47558
rs9490822	genus.Adlercreutzia.id.812.summary.txt.gz	C	T	C	T	-0.0734512	0.0155789	2.54421e-06	-0.00238216	0.0378409	0.949805
rs9915817	genus.Adlercreutzia.id.812.summary.txt.gz	T	C	T	C	0.0749219	0.016833	8.21673e-06	0.0151691	0.0415695	0.715179
rs11184341	genus.Akkermansia.id.4037.summary.txt.gz	G	C	G	C	0.0655855	0.0142236	4.06353e-06	-0.0299277	0.042232	0.478541
rs111862613	genus.Akkermansia.id.4037.summary.txt.gz	T	C	T	C	0.0911199	0.0196748	3.39236e-06	-0.00930095	0.0501328	0.852817
rs117107102	genus.Akkermansia.id.4037.summary.txt.gz	A	G	A	G	0.204406	0.0431629	3.01139e-06	-0.0426939	0.0894948	0.633323
rs11729256	genus.Akkermansia.id.4037.summary.txt.gz	T	C	T	C	0.0750473	0.0150184	6.58393e-07	-0.0404993	0.0500528	0.41844
rs12908520	genus.Akkermansia.id.4037.summary.txt.gz	G	A	G	A	0.061772	0.0130954	2.26482e-06	0.110079	0.0375988	0.0034146
rs2602429	genus.Akkermansia.id.4037.summary.txt.gz	C	T	C	T	0.0745352	0.0156201	2.71569e-06	-0.00489311	0.0428848	0.909159
rs3995795	genus.Akkermansia.id.4037.summary.txt.gz	C	T	C	T	0.0641175	0.0140999	5.21945e-06	0.0553761	0.0386507	0.151934
rs4242783	genus.Akkermansia.id.4037.summary.txt.gz	G	A	G	A	0.0685454	0.0147701	2.99799e-06	-0.0722454	0.0418166	0.0840466
rs4936098	genus.Akkermansia.id.4037.summary.txt.gz	A	G	A	G	0.0649225	0.0135934	1.10359e-06	0.0156421	0.0393959	0.691331
rs61779207	genus.Akkermansia.id.4037.summary.txt.gz	G	A	G	A	-0.0760539	0.0167769	6.32116e-06	-0.0841651	0.0452609	0.0629492
rs74542928	genus.Akkermansia.id.4037.summary.txt.gz	T	C	T	C	0.112623	0.0236434	1.4802e-06	0.0752313	0.0882969	0.394199
rs9349825	genus.Akkermansia.id.4037.summary.txt.gz	A	G	A	G	-0.0703407	0.0147133	2.59886e-06	0.0375625	0.0481567	0.435388
rs941682	genus.Akkermansia.id.4037.summary.txt.gz	G	A	G	A	-0.0632957	0.0143777	9.17126e-06	-0.0825743	0.042152	0.0501176
rs1107244	genus.Alistipes.id.968.summary.txt.gz	G	A	G	A	0.0758558	0.0171182	3.59059e-06	-0.0855856	0.0699409	0.221071
rs11769002	genus.Alistipes.id.968.summary.txt.gz	G	A	G	A	-0.0528793	0.0109389	1.44962e-06	-0.0370968	0.0382869	0.332588
rs11958296	genus.Alistipes.id.968.summary.txt.gz	A	G	A	G	-0.0981222	0.0218272	9.29574e-06	-0.0910192	0.0915277	0.320007
rs12990744	genus.Alistipes.id.968.summary.txt.gz	C	T	C	T	-0.0776618	0.0172986	8.20725e-06	0.0339825	0.0621276	0.584393
rs2290844	genus.Alistipes.id.968.summary.txt.gz	C	T	C	T	0.0813969	0.0191632	9.10135e-06	-0.00929323	0.0596874	0.876271
rs2875322	genus.Alistipes.id.968.summary.txt.gz	T	C	T	C	-0.0580945	0.0131432	8.77703e-06	-0.0555749	0.0501832	0.268103
rs34417064	genus.Alistipes.id.968.summary.txt.gz	A	G	A	G	-0.048202	0.0106868	7.00749e-06	0.10819	0.0375044	0.00391733
rs4810359	genus.Alistipes.id.968.summary.txt.gz	A	G	A	G	-0.0652428	0.0146155	7.49669e-06	0.020257	0.0572811	0.723607
rs67281112	genus.Alistipes.id.968.summary.txt.gz	G	C	G	C	0.0634575	0.0137846	3.91578e-06	-0.011472	0.0469792	0.807082
rs7129639	genus.Alistipes.id.968.summary.txt.gz	C	A	C	A	-0.0524955	0.0109584	1.78422e-06	0.018043	0.0399791	0.651765
rs8130320	genus.Alistipes.id.968.summary.txt.gz	A	G	A	G	-0.049002	0.010717	4.83612e-06	-0.0293545	0.0379285	0.438964
rs1901739	genus.Allisonella.id.2174.summary.txt.gz	T	G	T	G	0.115769	0.0248626	3.58801e-06	0.0382859	0.0377245	0.310162
rs35110698	genus.Allisonella.id.2174.summary.txt.gz	T	C	T	C	-0.146322	0.0320852	5.72322e-06	0.0499447	0.0537342	0.352642
rs594561	genus.Allisonella.id.2174.summary.txt.gz	C	T	C	T	0.112231	0.0251681	9.41103e-06	-0.0548219	0.0375179	0.143956
rs6742198	genus.Allisonella.id.2174.summary.txt.gz	G	A	G	A	0.149152	0.0316484	3.34514e-06	0.0168397	0.0442674	0.703642
rs685403	genus.Allisonella.id.2174.summary.txt.gz	G	C	G	C	-0.175203	0.0404474	4.88394e-06	-0.0940983	0.055524	0.090126
rs76904847	genus.Allisonella.id.2174.summary.txt.gz	G	A	G	A	0.148523	0.0334857	6.08751e-06	-0.0454158	0.0498438	0.362209
rs7898615	genus.Allisonella.id.2174.summary.txt.gz	T	G	T	G	0.167966	0.0373586	8.87277e-06	-0.0315937	0.0548763	0.5648
rs17380632	genus.Alloprevotella.id.961.summary.txt.gz	A	T	A	T	0.125564	0.0280409	9.27121e-06	-0.0721951	0.0444147	0.104061
rs2154444	genus.Alloprevotella.id.961.summary.txt.gz	T	G	T	G	0.138234	0.0308961	8.36755e-06	0.0392331	0.0426759	0.357924
rs34619204	genus.Alloprevotella.id.961.summary.txt.gz	G	A	G	A	-0.156037	0.0344392	8.8419e-06	0.068153	0.0497015	0.170298
rs4364940	genus.Alloprevotella.id.961.summary.txt.gz	A	G	A	G	0.126418	0.0282207	8.58353e-06	-0.057811	0.0406925	0.15541
rs4680035	genus.Alloprevotella.id.961.summary.txt.gz	A	G	A	G	-0.119599	0.0259446	4.99052e-06	-0.0132339	0.038651	0.732054
rs58212166	genus.Alloprevotella.id.961.summary.txt.gz	A	G	A	G	-0.161506	0.0359102	7.93614e-06	-0.000123529	0.0486287	0.997973
rs10794359	genus.Anaerofilum.id.2053.summary.txt.gz	T	C	T	C	-0.0953524	0.02006	2.23496e-06	-0.0172124	0.0381134	0.65155
rs1563175	genus.Anaerofilum.id.2053.summary.txt.gz	A	C	A	C	0.0923834	0.0202157	5.53848e-06	-0.0273309	0.0377207	0.468723
rs17012738	genus.Anaerofilum.id.2053.summary.txt.gz	T	G	T	G	0.0903417	0.0200239	7.24168e-06	-0.0641106	0.0377085	0.0891005
rs17096874	genus.Anaerofilum.id.2053.summary.txt.gz	C	T	C	T	-0.126337	0.0268919	2.8603e-06	0.00716037	0.0461926	0.876813
rs17105491	genus.Anaerofilum.id.2053.summary.txt.gz	G	C	G	C	-0.193107	0.0411187	1.56819e-06	0.0455354	0.0782246	0.560493
rs4244069	genus.Anaerofilum.id.2053.summary.txt.gz	G	A	G	A	-0.146775	0.0326594	9.81202e-06	0.100436	0.0568382	0.0772183
rs4506496	genus.Anaerofilum.id.2053.summary.txt.gz	G	A	G	A	0.10309	0.0212861	1.4866e-06	0.0485294	0.0414342	0.241502
rs712981	genus.Anaerofilum.id.2053.summary.txt.gz	A	C	A	C	0.10076	0.0202902	6.83115e-07	-0.000968876	0.0386006	0.979975
rs79598899	genus.Anaerofilum.id.2053.summary.txt.gz	C	T	C	T	0.182586	0.0357284	3.74728e-07	0.0741897	0.0904299	0.411982
rs816292	genus.Anaerofilum.id.2053.summary.txt.gz	T	C	T	C	-0.113003	0.02204	2.64038e-07	-0.0215127	0.0415041	0.60423
rs10502061	genus.Anaerostipes.id.1991.summary.txt.gz	A	G	A	G	0.0835752	0.0192017	7.93539e-06	0.0441294	0.0589599	0.454181
rs13376554	genus.Anaerostipes.id.1991.summary.txt.gz	A	T	A	T	0.197389	0.0458642	7.72059e-06	0.1197	0.120051	0.318727
rs2014785	genus.Anaerostipes.id.1991.summary.txt.gz	T	C	T	C	0.0515687	0.0112199	4.68061e-06	-0.0140541	0.038179	0.712791
rs2396460	genus.Anaerostipes.id.1991.summary.txt.gz	T	C	T	C	-0.0512653	0.0109555	2.91088e-06	-0.00164532	0.0379321	0.965402
rs2804244	genus.Anaerostipes.id.1991.summary.txt.gz	A	G	A	G	-0.053089	0.0110983	2.04051e-06	0.00840895	0.0387614	0.828254
rs60983350	genus.Anaerostipes.id.1991.summary.txt.gz	G	A	G	A	-0.0539901	0.0116575	4.42054e-06	0.0632646	0.0402155	0.115687
rs62157625	genus.Anaerostipes.id.1991.summary.txt.gz	T	C	T	C	0.088573	0.0185548	1.44909e-06	-0.0323344	0.0580096	0.577257
rs62215703	genus.Anaerostipes.id.1991.summary.txt.gz	G	A	G	A	0.0644965	0.0136702	1.9777e-06	-0.0732522	0.0456998	0.108957
rs6726833	genus.Anaerostipes.id.1991.summary.txt.gz	C	A	C	A	-0.0877497	0.0189408	3.32217e-06	-0.0582179	0.0698711	0.404721
rs6854026	genus.Anaerostipes.id.1991.summary.txt.gz	T	C	T	C	-0.0508482	0.0109075	3.19578e-06	-0.0728925	0.0380315	0.0552841
rs7193624	genus.Anaerostipes.id.1991.summary.txt.gz	C	T	C	T	0.0750642	0.0150723	5.35482e-07	0.0815352	0.0684271	0.233433
rs78735375	genus.Anaerostipes.id.1991.summary.txt.gz	A	C	A	C	-0.137429	0.0305304	5.33384e-06	-0.0294678	0.0956007	0.7579
rs10150232	genus.Anaerotruncus.id.2054.summary.txt.gz	A	G	A	G	0.0567088	0.0124877	6.67667e-06	0.0133895	0.0470342	0.775893
rs11018566	genus.Anaerotruncus.id.2054.summary.txt.gz	A	G	A	G	-0.156465	0.0366032	6.13709e-06	0.0271375	0.0833198	0.74465
rs115414803	genus.Anaerotruncus.id.2054.summary.txt.gz	A	C	A	C	-0.144356	0.0317524	6.83473e-06	-0.0933155	0.0776165	0.229261
rs1431492	genus.Anaerotruncus.id.2054.summary.txt.gz	C	T	C	T	-0.0654996	0.0146188	7.35565e-06	-0.0256404	0.0516816	0.619808
rs17734739	genus.Anaerotruncus.id.2054.summary.txt.gz	T	C	T	C	0.0660052	0.014908	7.42772e-06	0.0859219	0.0541553	0.112607
rs2704155	genus.Anaerotruncus.id.2054.summary.txt.gz	T	A	C	A	-0.106235	0.0234815	5.4183e-06	0.0859134	0.0951032	0.36633
rs34449434	genus.Anaerotruncus.id.2054.summary.txt.gz	A	C	A	C	-0.0497004	0.0113402	9.85065e-06	0.0590384	0.039388	0.133902
rs4669806	genus.Anaerotruncus.id.2054.summary.txt.gz	G	T	G	T	0.0576389	0.0122994	2.4206e-06	-0.0109867	0.0458363	0.810568
rs6494922	genus.Anaerotruncus.id.2054.summary.txt.gz	A	G	A	G	0.0903106	0.0202257	6.62362e-06	-0.0430252	0.0836359	0.606949
rs6563550	genus.Anaerotruncus.id.2054.summary.txt.gz	T	C	T	C	0.0877135	0.0176745	2.34517e-07	-0.0854907	0.0699414	0.221587
rs7155595	genus.Anaerotruncus.id.2054.summary.txt.gz	C	A	C	A	0.0539336	0.0118903	7.54982e-06	0.0486002	0.0409597	0.23541
rs7675045	genus.Anaerotruncus.id.2054.summary.txt.gz	A	T	A	T	-0.0497815	0.0110573	6.91883e-06	0.0389464	0.0376607	0.30107
rs8005030	genus.Anaerotruncus.id.2054.summary.txt.gz	C	T	C	T	0.0554447	0.0117854	2.28298e-06	0.0178529	0.0400018	0.655378
rs9347879	genus.Anaerotruncus.id.2054.summary.txt.gz	T	C	T	C	0.050618	0.011049	4.22333e-06	0.0198679	0.0375849	0.597074
rs11585893	genus.Bacteroides.id.918.summary.txt.gz	A	G	A	G	-0.0740746	0.0147633	1.79511e-06	-0.0463066	0.0441355	0.29409
rs13207588	genus.Bacteroides.id.918.summary.txt.gz	A	G	A	G	-0.059205	0.0131195	7.48504e-06	0.0755031	0.0478396	0.114507
rs1340391	genus.Bacteroides.id.918.summary.txt.gz	T	C	T	C	-0.0592004	0.0132244	6.7301e-06	0.0271313	0.0551994	0.623063
rs17619981	genus.Bacteroides.id.918.summary.txt.gz	T	G	T	G	0.0880978	0.0187002	2.68683e-06	-0.0024448	0.0550632	0.964586
rs2023437	genus.Bacteroides.id.918.summary.txt.gz	T	C	T	C	-0.0782325	0.0167634	5.01824e-06	-0.123011	0.0572516	0.0316665
rs2366421	genus.Bacteroides.id.918.summary.txt.gz	T	A	T	A	-0.0528153	0.0117124	7.64945e-06	-0.00210434	0.0491373	0.96584
rs28757219	genus.Bacteroides.id.918.summary.txt.gz	T	A	T	A	0.0818398	0.0170319	1.2942e-06	-0.0271367	0.0573926	0.636338
rs66710942	genus.Bacteroides.id.918.summary.txt.gz	C	T	C	T	0.0488038	0.0107412	5.86259e-06	-0.0461832	0.0377413	0.221073
rs6795673	genus.Bacteroides.id.918.summary.txt.gz	C	T	C	T	0.0538565	0.0105251	3.37909e-07	-0.028915	0.0375913	0.441778
rs9507307	genus.Bacteroides.id.918.summary.txt.gz	C	T	C	T	0.0604456	0.0129128	2.1271e-06	-0.0119502	0.0438891	0.785404
rs11155559	genus.Barnesiella.id.944.summary.txt.gz	T	C	T	C	0.0956023	0.0212961	8.91914e-06	-0.0401002	0.0651771	0.538389
rs12909713	genus.Barnesiella.id.944.summary.txt.gz	C	T	C	T	-0.0550716	0.0120039	4.94527e-06	-0.0830058	0.037558	0.0271
rs13242616	genus.Barnesiella.id.944.summary.txt.gz	T	C	T	C	-0.0583747	0.0123176	2.29017e-06	-0.0312973	0.0406479	0.441322
rs199035	genus.Barnesiella.id.944.summary.txt.gz	G	A	G	A	0.0559495	0.0119716	3.00294e-06	0.0600102	0.0378354	0.11272
rs2057922	genus.Barnesiella.id.944.summary.txt.gz	G	C	G	C	0.0915241	0.0194623	3.82634e-06	-0.0978736	0.0512143	0.0559964
rs2276875	genus.Barnesiella.id.944.summary.txt.gz	A	G	A	G	-0.0697176	0.0139537	4.65027e-07	0.0590901	0.0434773	0.174114
rs2428166	genus.Barnesiella.id.944.summary.txt.gz	G	A	G	A	-0.165859	0.0337309	8.50874e-07	0.150004	0.16141	0.352717
rs28418786	genus.Barnesiella.id.944.summary.txt.gz	C	G	C	G	-0.0791324	0.0174957	6.47627e-06	0.000198953	0.060395	0.997372
rs28479800	genus.Barnesiella.id.944.summary.txt.gz	A	T	A	T	-0.09152	0.0210002	7.93418e-06	0.0854197	0.0601981	0.155906
rs35177866	genus.Barnesiella.id.944.summary.txt.gz	A	G	A	G	0.0917125	0.0190133	2.94763e-06	0.0343228	0.0715748	0.631556
rs62251337	genus.Barnesiella.id.944.summary.txt.gz	A	G	A	G	-0.0690763	0.0149374	4.24161e-06	0.12258	0.0539662	0.0231212
rs72684847	genus.Barnesiella.id.944.summary.txt.gz	T	C	T	C	-0.114369	0.0253873	6.76169e-06	-0.00593507	0.0708831	0.933271
rs77455852	genus.Barnesiella.id.944.summary.txt.gz	T	G	T	G	-0.0891491	0.0195601	3.16354e-06	-0.0267204	0.053573	0.617944
rs79795328	genus.Barnesiella.id.944.summary.txt.gz	A	G	A	G	-0.0818645	0.0176441	4.23302e-06	-0.0331268	0.0542202	0.54122
rs10841473	genus.Bifidobacterium.id.436.summary.txt.gz	G	C	G	C	-0.0624207	0.0129438	1.64522e-06	0.0280909	0.0448346	0.530958
rs12022129	genus.Bifidobacterium.id.436.summary.txt.gz	G	A	G	A	0.0619356	0.0138937	7.99643e-06	0.0191943	0.0422438	0.649563
rs12465599	genus.Bifidobacterium.id.436.summary.txt.gz	A	G	A	G	0.0535787	0.0118217	6.26677e-06	0.035546	0.0376829	0.34553
rs13020688	genus.Bifidobacterium.id.436.summary.txt.gz	G	A	G	A	0.0562696	0.0122617	4.07258e-06	-0.0324215	0.0410233	0.429342
rs182549	genus.Bifidobacterium.id.436.summary.txt.gz	C	T	C	T	0.119703	0.0127294	1.27822e-20	0.00217486	0.0386596	0.955137
rs1879087	genus.Bifidobacterium.id.436.summary.txt.gz	C	T	C	T	0.105365	0.0240529	1.45213e-06	-0.115431	0.0739495	0.118538
rs1961273	genus.Bifidobacterium.id.436.summary.txt.gz	C	T	C	T	0.0674036	0.0132319	3.50864e-07	-0.042895	0.0414258	0.300451
rs2491158	genus.Bifidobacterium.id.436.summary.txt.gz	G	A	G	A	0.0712624	0.015983	8.04716e-06	-0.0269104	0.055296	0.626498
rs2686790	genus.Bifidobacterium.id.436.summary.txt.gz	T	C	T	C	0.070741	0.0157926	7.49893e-06	-0.0451467	0.0530871	0.395089
rs4567981	genus.Bifidobacterium.id.436.summary.txt.gz	T	A	T	A	0.0562084	0.0117923	1.92831e-06	0.0360933	0.0378971	0.340893
rs540489	genus.Bifidobacterium.id.436.summary.txt.gz	T	G	T	G	-0.0637641	0.0138746	5.19458e-06	-0.0253462	0.0493481	0.607518
rs55888705	genus.Bifidobacterium.id.436.summary.txt.gz	A	G	A	G	0.0546319	0.0121139	6.67019e-06	0.0225705	0.0419438	0.5905
rs56108664	genus.Bifidobacterium.id.436.summary.txt.gz	T	C	T	C	0.0729971	0.0157926	2.4402e-06	-0.0119529	0.0559892	0.830948
rs5746486	genus.Bifidobacterium.id.436.summary.txt.gz	T	C	T	C	-0.0536216	0.0120801	8.99955e-06	0.0043136	0.0386096	0.911043
rs62181700	genus.Bifidobacterium.id.436.summary.txt.gz	G	A	G	A	-0.0624643	0.0131205	2.17246e-06	-0.0579056	0.0438255	0.186409
rs638382	genus.Bifidobacterium.id.436.summary.txt.gz	T	C	T	C	-0.0650864	0.0123008	9.44766e-08	-0.0119957	0.0379352	0.751839
rs6430601	genus.Bifidobacterium.id.436.summary.txt.gz	T	G	T	G	0.0796261	0.0170313	1.09486e-06	0.0501411	0.057986	0.387198
rs7322849	genus.Bifidobacterium.id.436.summary.txt.gz	T	C	T	C	0.112428	0.0201813	1.08368e-08	0.0531731	0.0657354	0.418575
rs75344046	genus.Bifidobacterium.id.436.summary.txt.gz	C	T	C	T	0.232354	0.0505979	4.86354e-06	-0.249524	0.095252	0.00880299
rs7570971	genus.Bifidobacterium.id.436.summary.txt.gz	A	C	A	C	0.113335	0.0125748	2.01343e-19	-0.0120597	0.0385103	0.754164
rs76671854	genus.Bifidobacterium.id.436.summary.txt.gz	C	G	C	G	-0.0846055	0.0184003	3.9567e-06	-0.0930348	0.0570088	0.102693
rs857444	genus.Bifidobacterium.id.436.summary.txt.gz	C	T	C	T	0.0558234	0.0121219	3.57097e-06	0.12186	0.0384118	0.00151151
rs11069458	genus.Bilophila.id.3170.summary.txt.gz	T	C	T	C	-0.0680947	0.015503	7.71547e-06	0.00797065	0.0486969	0.869984
rs116261629	genus.Bilophila.id.3170.summary.txt.gz	G	C	G	C	0.128112	0.0261358	8.62329e-07	-0.0499735	0.0648376	0.440856
rs1241171	genus.Bilophila.id.3170.summary.txt.gz	G	A	G	A	-0.0692654	0.0150148	4.24037e-06	-0.0288701	0.0535355	0.589701
rs1969927	genus.Bilophila.id.3170.summary.txt.gz	G	A	G	A	0.0564589	0.0126935	9.0722e-06	0.0332177	0.0399369	0.405549
rs2713349	genus.Bilophila.id.3170.summary.txt.gz	A	T	A	T	0.0617228	0.0140174	8.63249e-06	-0.0151392	0.0412676	0.713728
rs2728491	genus.Bilophila.id.3170.summary.txt.gz	G	T	G	T	-0.0627416	0.0139456	6.33255e-06	0.0253241	0.04398	0.564744
rs3827020	genus.Bilophila.id.3170.summary.txt.gz	C	T	C	T	0.0766479	0.0160642	1.78875e-06	0.0900165	0.0474548	0.0578429
rs4798126	genus.Bilophila.id.3170.summary.txt.gz	G	A	G	A	0.073288	0.016799	7.14662e-06	-0.0222967	0.0473295	0.637573
rs542415	genus.Bilophila.id.3170.summary.txt.gz	T	C	T	C	-0.0613623	0.0133436	4.70948e-06	0.0462451	0.0385675	0.230502
rs6793291	genus.Bilophila.id.3170.summary.txt.gz	C	A	C	A	0.112729	0.0241633	3.1132e-06	0.141255	0.0851638	0.0971919
rs7802841	genus.Bilophila.id.3170.summary.txt.gz	C	A	C	A	0.0670097	0.0137701	1.76952e-06	-0.0976184	0.0410789	0.0174844
rs8013541	genus.Bilophila.id.3170.summary.txt.gz	A	T	A	T	-0.0571991	0.0125673	5.47538e-06	-0.00260656	0.037992	0.945302
rs9899990	genus.Bilophila.id.3170.summary.txt.gz	A	G	A	G	-0.102702	0.0233878	9.06691e-06	-0.0173058	0.067925	0.798895
rs11149971	genus.Blautia.id.1992.summary.txt.gz	C	T	C	T	0.117605	0.02339	1.03934e-06	0.114501	0.0826698	0.16604
rs115043014	genus.Blautia.id.1992.summary.txt.gz	G	A	G	A	-0.206605	0.043992	5.186e-06	0.0106141	0.146706	0.942324
rs117001700	genus.Blautia.id.1992.summary.txt.gz	T	C	T	C	0.196414	0.0441122	8.83912e-06	-0.030603	0.162117	0.850272
rs12453000	genus.Blautia.id.1992.summary.txt.gz	C	T	C	T	0.0625335	0.0129987	1.26117e-06	0.0200114	0.0548705	0.715334
rs16892041	genus.Blautia.id.1992.summary.txt.gz	T	C	T	C	-0.0622605	0.0141804	8.82028e-06	-0.0345862	0.0459159	0.451299
rs2788271	genus.Blautia.id.1992.summary.txt.gz	T	G	T	G	-0.0575596	0.0133492	7.16388e-06	-0.0165594	0.0495535	0.738249
rs3005511	genus.Blautia.id.1992.summary.txt.gz	A	G	A	G	0.0501085	0.0110768	6.18905e-06	0.0164998	0.0410424	0.687671
rs4926264	genus.Blautia.id.1992.summary.txt.gz	T	C	T	C	0.0826207	0.0178239	5.10293e-06	0.102434	0.0615309	0.0959599
rs67794373	genus.Blautia.id.1992.summary.txt.gz	C	T	C	T	0.0601709	0.0123443	1.00003e-06	0.0374178	0.0451017	0.406748
rs682885	genus.Blautia.id.1992.summary.txt.gz	A	G	A	G	-0.0493376	0.0107359	4.4908e-06	0.00498148	0.0403369	0.901714
rs72973581	genus.Blautia.id.1992.summary.txt.gz	A	G	A	G	0.125169	0.0265408	1.73934e-06	-0.0815642	0.0809251	0.313504
rs10084203	genus.Butyricicoccus.id.2055.summary.txt.gz	A	G	A	G	0.0549699	0.0123563	8.58646e-06	0.0620713	0.0561504	0.268966
rs12034718	genus.Butyricicoccus.id.2055.summary.txt.gz	A	G	A	G	0.0701199	0.0158213	9.57686e-06	-0.0871818	0.0451449	0.0534638
rs12585793	genus.Butyricicoccus.id.2055.summary.txt.gz	T	C	T	C	-0.262206	0.0564729	5.79191e-06	-0.0933615	0.112005	0.404536
rs2017189	genus.Butyricicoccus.id.2055.summary.txt.gz	G	T	G	T	-0.0506956	0.011024	3.87256e-06	-0.00332544	0.0377649	0.929832
rs4962426	genus.Butyricicoccus.id.2055.summary.txt.gz	G	T	G	T	0.0614216	0.0135979	7.3849e-06	0.0548365	0.0474529	0.247845
rs56221232	genus.Butyricicoccus.id.2055.summary.txt.gz	T	C	T	C	0.0828027	0.0167401	7.6194e-07	0.036707	0.0624485	0.55667
rs62478070	genus.Butyricicoccus.id.2055.summary.txt.gz	T	G	T	G	0.224039	0.0494959	5.9377e-06	-0.209447	0.119072	0.0785778
rs7322368	genus.Butyricicoccus.id.2055.summary.txt.gz	T	C	T	C	0.0815733	0.0183167	5.5178e-06	-0.0263663	0.0659366	0.68925
rs75238760	genus.Butyricicoccus.id.2055.summary.txt.gz	T	A	T	A	0.0619423	0.0139942	6.797e-06	-0.0503582	0.0561338	0.36966
rs11228830	genus.Butyricimonas.id.945.summary.txt.gz	A	G	A	G	0.135265	0.0298411	6.55162e-06	-0.00243877	0.0669735	0.970952
rs113054641	genus.Butyricimonas.id.945.summary.txt.gz	G	A	G	A	-0.144881	0.0274574	1.73694e-07	-0.0309951	0.0913292	0.734324
rs12304031	genus.Butyricimonas.id.945.summary.txt.gz	G	A	G	A	-0.086278	0.0196846	6.70067e-06	0.0557785	0.0575764	0.332658
rs12458763	genus.Butyricimonas.id.945.summary.txt.gz	A	C	A	C	0.122037	0.0269587	6.36646e-06	-0.0484304	0.0905763	0.592863
rs1701950	genus.Butyricimonas.id.945.summary.txt.gz	G	C	G	C	-0.105056	0.0241047	7.67917e-06	0.0434728	0.0650937	0.504229
rs1862649	genus.Butyricimonas.id.945.summary.txt.gz	G	A	G	A	0.113124	0.0248176	4.76256e-06	-0.0277232	0.0746957	0.710526
rs2114713	genus.Butyricimonas.id.945.summary.txt.gz	G	T	G	T	0.062721	0.0138998	6.87713e-06	0.0647474	0.0379381	0.0878861
rs2642760	genus.Butyricimonas.id.945.summary.txt.gz	G	C	G	C	0.0713357	0.0145396	8.5808e-07	-0.0396928	0.040819	0.330847
rs270727	genus.Butyricimonas.id.945.summary.txt.gz	G	C	G	C	-0.0694173	0.0150795	5.38157e-06	-0.0124972	0.0403717	0.756899
rs326049	genus.Butyricimonas.id.945.summary.txt.gz	C	G	C	G	0.0759694	0.0167617	8.1865e-06	0.0145919	0.0428239	0.733299
rs62130338	genus.Butyricimonas.id.945.summary.txt.gz	G	A	G	A	-0.0732608	0.0158324	3.8981e-06	0.0302517	0.0396717	0.445731
rs62390301	genus.Butyricimonas.id.945.summary.txt.gz	T	C	T	C	-0.0872983	0.0174893	7.41905e-07	-0.0249299	0.0471564	0.597039
rs7083431	genus.Butyricimonas.id.945.summary.txt.gz	A	C	A	C	0.0703539	0.0144439	8.8546e-07	-0.0313468	0.0424371	0.460111
rs71428626	genus.Butyricimonas.id.945.summary.txt.gz	G	T	G	T	-0.133188	0.0289905	4.80413e-06	0.13319	0.106888	0.212735
rs72814525	genus.Butyricimonas.id.945.summary.txt.gz	A	G	A	G	0.0664154	0.0149766	8.24599e-06	-0.0890009	0.0440128	0.0431599
rs782080	genus.Butyricimonas.id.945.summary.txt.gz	T	A	T	A	0.0653488	0.0137973	2.23398e-06	-0.0605396	0.0382951	0.113908
rs78453362	genus.Butyricimonas.id.945.summary.txt.gz	A	G	A	G	-0.14948	0.0327073	4.0581e-06	-0.108639	0.120854	0.368691
rs9657374	genus.Butyricimonas.id.945.summary.txt.gz	C	T	C	T	0.0680719	0.0148172	4.50359e-06	0.0682052	0.0412584	0.098306
rs1007475	genus.Butyrivibrio.id.1993.summary.txt.gz	G	T	G	T	0.118065	0.0261271	7.92312e-06	0.0133161	0.0420429	0.75145
rs11761679	genus.Butyrivibrio.id.1993.summary.txt.gz	T	C	T	C	0.154775	0.0321539	2.20231e-06	-0.0635368	0.0544927	0.243626
rs142855850	genus.Butyrivibrio.id.1993.summary.txt.gz	A	G	A	G	0.205013	0.0457138	6.85543e-06	-0.0212782	0.063957	0.739365
rs16941336	genus.Butyrivibrio.id.1993.summary.txt.gz	C	T	C	T	0.127488	0.0267936	1.53182e-06	-0.0154904	0.04477	0.729343
rs17163238	genus.Butyrivibrio.id.1993.summary.txt.gz	G	A	G	A	0.140987	0.0309117	5.51196e-06	-0.03549	0.0477213	0.457062
rs4537857	genus.Butyrivibrio.id.1993.summary.txt.gz	T	C	T	C	-0.12459	0.0260992	1.80192e-06	0.00310603	0.0398185	0.937824
rs486484	genus.Butyrivibrio.id.1993.summary.txt.gz	A	G	A	G	-0.108349	0.0240008	6.61084e-06	-0.039916	0.0382108	0.296197
rs4928024	genus.Butyrivibrio.id.1993.summary.txt.gz	A	G	A	G	-0.17471	0.0389333	8.18641e-06	-0.0358235	0.0484064	0.459266
rs72723662	genus.Butyrivibrio.id.1993.summary.txt.gz	C	T	C	T	0.224078	0.0449336	7.86241e-07	-0.0510499	0.0548078	0.351628
rs7412979	genus.Butyrivibrio.id.1993.summary.txt.gz	C	G	C	G	0.186779	0.0389112	1.70567e-06	0.0635114	0.0689815	0.357206
rs74622183	genus.Butyrivibrio.id.1993.summary.txt.gz	A	G	A	G	-0.201027	0.0428204	2.45748e-06	-0.016829	0.0659166	0.798486
rs77356209	genus.Butyrivibrio.id.1993.summary.txt.gz	T	C	T	C	0.216874	0.0483299	6.6643e-06	-0.0616564	0.0897666	0.492176
rs7752361	genus.Butyrivibrio.id.1993.summary.txt.gz	A	G	A	G	-0.11923	0.0239975	7.69113e-07	-0.00957595	0.0376957	0.79947
rs7763512	genus.Butyrivibrio.id.1993.summary.txt.gz	G	A	G	A	0.119846	0.0253367	3.10655e-06	0.0604333	0.0380081	0.111833
rs9349693	genus.Butyrivibrio.id.1993.summary.txt.gz	A	G	A	G	0.117973	0.0259861	5.54958e-06	-0.049253	0.0414184	0.234378
rs11153159	genus.CandidatusSoleaferrea.id.11350.summary.txt.gz	G	C	G	C	-0.12805	0.0285446	4.41523e-06	-0.0415229	0.053812	0.440335
rs12500231	genus.CandidatusSoleaferrea.id.11350.summary.txt.gz	A	T	A	T	0.0813853	0.0182696	7.67641e-06	0.0618786	0.0378184	0.101797
rs2193878	genus.CandidatusSoleaferrea.id.11350.summary.txt.gz	T	A	T	A	0.228255	0.0509241	9.45546e-06	0.0811261	0.121195	0.503249
rs36155147	genus.CandidatusSoleaferrea.id.11350.summary.txt.gz	C	T	C	T	0.104966	0.0240995	5.41138e-06	0.0188566	0.0403245	0.640056
rs386526	genus.CandidatusSoleaferrea.id.11350.summary.txt.gz	C	G	C	G	0.0818459	0.0180086	8.33076e-06	0.00532621	0.0380949	0.888807
rs4294381	genus.CandidatusSoleaferrea.id.11350.summary.txt.gz	T	C	T	C	0.112197	0.023186	1.3685e-06	-0.0338441	0.0515581	0.51155
rs4678258	genus.CandidatusSoleaferrea.id.11350.summary.txt.gz	T	C	T	C	0.0986136	0.0215646	5.53183e-06	-0.0235067	0.0441591	0.594506
rs6489992	genus.CandidatusSoleaferrea.id.11350.summary.txt.gz	A	G	A	G	-0.0840437	0.0187031	7.88786e-06	0.0637836	0.0390017	0.101964
rs6494306	genus.CandidatusSoleaferrea.id.11350.summary.txt.gz	A	G	A	G	-0.0969304	0.0214221	5.80051e-06	-0.0435147	0.0401845	0.278866
rs6881988	genus.CandidatusSoleaferrea.id.11350.summary.txt.gz	G	C	G	C	-0.0819131	0.018185	9.22889e-06	0.0309308	0.0377451	0.41252
rs7400877	genus.CandidatusSoleaferrea.id.11350.summary.txt.gz	T	C	T	C	-0.0951085	0.0212799	9.29448e-06	0.0525973	0.0458951	0.251782
rs830149	genus.CandidatusSoleaferrea.id.11350.summary.txt.gz	C	G	C	G	0.184647	0.0397237	9.58382e-06	-0.0780158	0.0796577	0.327388
rs9973954	genus.CandidatusSoleaferrea.id.11350.summary.txt.gz	A	G	A	G	0.0892075	0.0195401	5.94796e-06	0.0722164	0.0394949	0.0674746
rs12404911	genus.Catenibacterium.id.2153.summary.txt.gz	C	T	C	T	0.140717	0.0304142	2.79891e-06	-0.0713393	0.0486538	0.142577
rs212393	genus.Catenibacterium.id.2153.summary.txt.gz	G	A	G	A	-0.135254	0.0286209	3.62489e-06	0.0269783	0.0463927	0.560889
rs73128290	genus.Catenibacterium.id.2153.summary.txt.gz	A	G	A	G	0.129726	0.0284563	4.29372e-06	-0.0656187	0.041017	0.109644
rs7742829	genus.Catenibacterium.id.2153.summary.txt.gz	C	T	C	T	0.11411	0.0251099	5.60729e-06	0.0172624	0.0379144	0.648894
rs10461257	genus.ChristensenellaceaeR.7group.id.11283.summary.txt.gz	A	G	A	G	-0.0551969	0.0122069	6.50746e-06	0.0652152	0.0398775	0.101968
rs17081797	genus.ChristensenellaceaeR.7group.id.11283.summary.txt.gz	A	G	A	G	-0.0904325	0.0204253	3.34031e-06	-0.040333	0.0765684	0.598362
rs62132810	genus.ChristensenellaceaeR.7group.id.11283.summary.txt.gz	A	G	A	G	-0.0828853	0.0179623	5.66711e-06	-0.0381526	0.0542809	0.482135
rs62190261	genus.ChristensenellaceaeR.7group.id.11283.summary.txt.gz	A	C	A	C	0.0958394	0.0214723	8.74023e-06	0.00942939	0.0670549	0.888169
rs62467127	genus.ChristensenellaceaeR.7group.id.11283.summary.txt.gz	C	T	C	T	0.114108	0.0251983	3.25362e-06	-0.137692	0.12103	0.25526
rs73952017	genus.ChristensenellaceaeR.7group.id.11283.summary.txt.gz	C	T	C	T	-0.0862164	0.0194354	8.45769e-06	0.0211911	0.0620421	0.732681
rs78521377	genus.ChristensenellaceaeR.7group.id.11283.summary.txt.gz	C	T	C	T	0.124992	0.0274797	5.60674e-06	-0.190723	0.109737	0.082211
rs999354	genus.ChristensenellaceaeR.7group.id.11283.summary.txt.gz	T	A	T	A	0.0580248	0.0117185	7.00695e-07	0.043909	0.038891	0.258886
rs11264403	genus.Clostridiumsensustricto1.id.1873.summary.txt.gz	G	A	G	A	-0.139062	0.0334454	7.75544e-06	0.0547089	0.0714175	0.443651
rs11586026	genus.Clostridiumsensustricto1.id.1873.summary.txt.gz	A	T	A	T	0.110967	0.0250498	8.84988e-06	0.0827581	0.105293	0.431878
rs116847295	genus.Clostridiumsensustricto1.id.1873.summary.txt.gz	C	T	C	T	0.110021	0.0246032	4.58118e-06	-0.0112333	0.0564805	0.84235
rs12490337	genus.Clostridiumsensustricto1.id.1873.summary.txt.gz	C	G	C	G	-0.0616879	0.0137581	7.49465e-06	-0.00926837	0.046988	0.843632
rs2795528	genus.Clostridiumsensustricto1.id.1873.summary.txt.gz	G	A	G	A	-0.184315	0.0392204	2.7204e-06	0.0161374	0.0817411	0.843498
rs2817172	genus.Clostridiumsensustricto1.id.1873.summary.txt.gz	C	T	C	T	0.058139	0.0124492	2.76655e-06	0.0527183	0.0384346	0.170177
rs550843	genus.Clostridiumsensustricto1.id.1873.summary.txt.gz	T	C	T	C	-0.0783246	0.0169209	2.05071e-06	0.0219584	0.0419661	0.600806
rs10890671	genus.Collinsella.id.815.summary.txt.gz	T	C	T	C	-0.0537401	0.0118848	6.52136e-06	0.0131048	0.0379337	0.729745
rs11597285	genus.Collinsella.id.815.summary.txt.gz	G	T	G	T	-0.0537947	0.0120548	9.37615e-06	0.0183016	0.038441	0.634005
rs12921100	genus.Collinsella.id.815.summary.txt.gz	A	T	A	T	0.0563759	0.0127019	8.2257e-06	0.0494572	0.042422	0.24368
rs1496626	genus.Collinsella.id.815.summary.txt.gz	T	C	T	C	-0.0722307	0.01616	6.78175e-06	0.0434332	0.0554458	0.433424
rs149807560	genus.Collinsella.id.815.summary.txt.gz	C	A	C	A	-0.104264	0.0235841	7.0987e-06	-0.0328538	0.0742908	0.658321
rs2103510	genus.Collinsella.id.815.summary.txt.gz	G	A	G	A	0.0786551	0.0168217	2.42474e-06	0.0239853	0.0585969	0.682299
rs2671662	genus.Collinsella.id.815.summary.txt.gz	C	G	C	G	-0.0567751	0.011945	2.2204e-06	-0.0060589	0.0378539	0.872833
rs59414781	genus.Collinsella.id.815.summary.txt.gz	C	G	C	G	0.0668866	0.0149773	9.14723e-06	0.0482644	0.0553593	0.383296
rs62102630	genus.Collinsella.id.815.summary.txt.gz	A	G	A	G	-0.0696299	0.0153325	8.30514e-06	0.0611836	0.0557387	0.272341
rs62448871	genus.Collinsella.id.815.summary.txt.gz	C	A	C	A	-0.0540309	0.0120324	6.78253e-06	0.00166769	0.0381228	0.965108
rs73052258	genus.Collinsella.id.815.summary.txt.gz	G	A	G	A	0.0930178	0.0202658	1.7158e-06	-0.0627417	0.0702835	0.372021
rs75672793	genus.Collinsella.id.815.summary.txt.gz	A	G	A	G	-0.108908	0.0240522	6.13549e-06	0.173964	0.0900924	0.0534884
rs9541268	genus.Collinsella.id.815.summary.txt.gz	C	A	C	A	0.09597	0.0197312	8.79419e-07	0.0814722	0.0656529	0.214623
rs11532348	genus.Coprobacter.id.949.summary.txt.gz	C	T	C	T	-0.103931	0.0226826	5.71184e-06	-0.0422581	0.0528632	0.424068
rs12996055	genus.Coprobacter.id.949.summary.txt.gz	A	C	A	C	0.0921817	0.0209405	8.07639e-06	0.0137168	0.0428443	0.74885
rs143662916	genus.Coprobacter.id.949.summary.txt.gz	C	T	C	T	0.253264	0.0540141	3.07252e-06	0.0911253	0.110499	0.40956
rs189356	genus.Coprobacter.id.949.summary.txt.gz	G	A	G	A	0.0781125	0.0171916	6.26291e-06	-0.0107162	0.0380238	0.778074
rs213863	genus.Coprobacter.id.949.summary.txt.gz	C	T	C	T	-0.0887412	0.0188377	2.34883e-06	0.0300916	0.0392336	0.44309
rs28402691	genus.Coprobacter.id.949.summary.txt.gz	T	C	T	C	0.110695	0.0251199	9.55668e-06	0.0347145	0.0531924	0.514001
rs305411	genus.Coprobacter.id.949.summary.txt.gz	A	G	A	G	0.129218	0.0264518	1.00906e-06	-0.0101763	0.0626668	0.871001
rs3828477	genus.Coprobacter.id.949.summary.txt.gz	G	T	G	T	-0.091218	0.019569	2.88974e-06	0.0846323	0.039624	0.0326889
rs5011652	genus.Coprobacter.id.949.summary.txt.gz	G	C	G	C	0.0899597	0.020001	5.5105e-06	-0.0559476	0.0423695	0.186678
rs55672356	genus.Coprobacter.id.949.summary.txt.gz	T	A	T	A	-0.193354	0.0413815	2.7369e-06	0.0117904	0.10786	0.912955
rs72821405	genus.Coprobacter.id.949.summary.txt.gz	T	C	T	C	-0.147365	0.0319978	4.7576e-06	-0.0173269	0.0666159	0.794785
rs74919520	genus.Coprobacter.id.949.summary.txt.gz	G	A	G	A	0.125703	0.0276296	5.76326e-06	-0.073951	0.0607803	0.223721
rs76001613	genus.Coprobacter.id.949.summary.txt.gz	C	G	C	G	0.21591	0.0493019	9.12599e-06	-0.0872398	0.0749982	0.244738
rs1010560	genus.Coprococcus1.id.11301.summary.txt.gz	C	A	C	A	0.0580232	0.0122722	1.95915e-06	0.00970302	0.0425543	0.819635
rs12794898	genus.Coprococcus1.id.11301.summary.txt.gz	G	T	G	T	0.0903299	0.0197212	4.91531e-06	-0.0397531	0.0563776	0.480734
rs12886051	genus.Coprococcus1.id.11301.summary.txt.gz	G	C	G	C	-0.0521782	0.0118051	8.00779e-06	0.0805911	0.0412307	0.0506256
rs1519491	genus.Coprococcus1.id.11301.summary.txt.gz	T	C	T	C	0.0499197	0.0113558	8.95283e-06	-0.0141651	0.0384322	0.712446
rs1576241	genus.Coprococcus1.id.11301.summary.txt.gz	A	G	A	G	-0.0510343	0.0109535	3.32862e-06	-0.0491084	0.0388138	0.205789
rs1762123	genus.Coprococcus1.id.11301.summary.txt.gz	C	T	C	T	-0.0891532	0.0198554	8.01468e-06	-0.0397533	0.0622887	0.523336
rs2907920	genus.Coprococcus1.id.11301.summary.txt.gz	A	G	A	G	0.0561173	0.0126824	7.65327e-06	0.0216543	0.0418202	0.604601
rs4277593	genus.Coprococcus1.id.11301.summary.txt.gz	G	A	G	A	-0.0585649	0.0109914	1.13969e-07	0.00149693	0.0383584	0.968871
rs56405618	genus.Coprococcus1.id.11301.summary.txt.gz	A	G	A	G	-0.08963	0.0186508	1.57195e-06	0.0486614	0.0586762	0.406923
rs73031725	genus.Coprococcus1.id.11301.summary.txt.gz	T	C	T	C	0.167591	0.0355224	1.97917e-06	0.0927713	0.108149	0.390997
rs73167075	genus.Coprococcus1.id.11301.summary.txt.gz	T	C	T	C	0.0573137	0.0127573	8.56864e-06	-0.0616923	0.0460922	0.180748
rs74101919	genus.Coprococcus1.id.11301.summary.txt.gz	T	C	T	C	-0.0718989	0.0144651	1.03291e-06	0.0755696	0.0608075	0.213953
rs7784490	genus.Coprococcus1.id.11301.summary.txt.gz	C	G	C	G	-0.0518543	0.0113136	4.55233e-06	0.0353835	0.0399695	0.376016
rs946513	genus.Coprococcus1.id.11301.summary.txt.gz	C	T	C	T	0.205899	0.0460018	8.61855e-06	0.0381648	0.0914317	0.676376
rs10070053	genus.Coprococcus2.id.11302.summary.txt.gz	A	G	A	G	0.0594312	0.0135375	7.64883e-06	-0.0544612	0.0382524	0.154523
rs12634070	genus.Coprococcus2.id.11302.summary.txt.gz	T	C	T	C	0.0736486	0.0164921	9.95104e-06	0.0481846	0.0432283	0.264999
rs1958519	genus.Coprococcus2.id.11302.summary.txt.gz	T	A	T	A	0.0665288	0.0138558	1.57692e-06	-0.0360966	0.0378257	0.339938
rs35890118	genus.Coprococcus2.id.11302.summary.txt.gz	A	G	A	G	-0.066536	0.0147661	8.25962e-06	0.00379711	0.0433728	0.930238
rs59936925	genus.Coprococcus2.id.11302.summary.txt.gz	A	T	A	T	0.117085	0.0233995	9.37545e-07	0.0166847	0.0599502	0.780775
rs61823518	genus.Coprococcus2.id.11302.summary.txt.gz	A	C	A	C	-0.0955381	0.0215724	6.68258e-06	0.0341384	0.0609055	0.575129
rs6677933	genus.Coprococcus2.id.11302.summary.txt.gz	C	T	C	T	-0.0804405	0.0164216	1.18501e-06	-0.0366268	0.0533803	0.492619
rs6894272	genus.Coprococcus2.id.11302.summary.txt.gz	T	C	T	C	-0.113458	0.0253003	9.53205e-06	-0.0821444	0.0576752	0.154372
rs72680320	genus.Coprococcus2.id.11302.summary.txt.gz	T	C	T	C	-0.0649382	0.013919	2.27115e-06	-0.00174706	0.0399865	0.96515
rs9426473	genus.Coprococcus2.id.11302.summary.txt.gz	A	G	A	G	0.0727361	0.0161662	6.30687e-06	0.00254031	0.0429107	0.952793
rs11077359	genus.Coprococcus3.id.11303.summary.txt.gz	T	C	T	C	-0.0645443	0.0148833	9.63598e-06	-0.00464586	0.0503006	0.92641
rs11080344	genus.Coprococcus3.id.11303.summary.txt.gz	C	T	C	T	0.0516921	0.0113054	4.78692e-06	0.00914416	0.0377586	0.808645
rs13247359	genus.Coprococcus3.id.11303.summary.txt.gz	G	A	G	A	0.051211	0.0113031	7.32611e-06	0.0211055	0.0378913	0.577527
rs178271	genus.Coprococcus3.id.11303.summary.txt.gz	T	C	T	C	0.145257	0.0294239	7.81088e-07	-0.0520669	0.147733	0.724509
rs34731438	genus.Coprococcus3.id.11303.summary.txt.gz	T	G	T	G	-0.0626607	0.0137305	7.70794e-06	-0.0248842	0.0435441	0.567681
rs4575475	genus.Coprococcus3.id.11303.summary.txt.gz	G	A	G	A	0.0619514	0.0137787	7.04284e-06	-0.0152076	0.0448073	0.734309
rs62481985	genus.Coprococcus3.id.11303.summary.txt.gz	G	C	G	C	-0.0582385	0.0115052	4.1756e-07	0.0153855	0.0382528	0.687532
rs6994742	genus.Coprococcus3.id.11303.summary.txt.gz	C	T	C	T	0.0551306	0.0123929	7.83609e-06	0.0576973	0.0386549	0.135535
rs7521171	genus.Coprococcus3.id.11303.summary.txt.gz	G	A	G	A	-0.0596434	0.0129279	4.32242e-06	-0.023381	0.0408946	0.567499
rs8100692	genus.Coprococcus3.id.11303.summary.txt.gz	T	C	T	C	0.0577411	0.0113476	4.16459e-07	-0.0262054	0.0377672	0.487767
rs12122999	genus.DefluviitaleaceaeUCG011.id.11287.summary.txt.gz	G	T	G	T	-0.0827292	0.0181154	4.82584e-06	0.0338368	0.0434343	0.435959
rs1582238	genus.DefluviitaleaceaeUCG011.id.11287.summary.txt.gz	T	C	T	C	0.0805036	0.0167257	1.56775e-06	-0.018365	0.039344	0.640656
rs28696126	genus.DefluviitaleaceaeUCG011.id.11287.summary.txt.gz	A	T	A	T	-0.106503	0.0238473	6.62806e-06	-0.063466	0.0562738	0.259401
rs2892880	genus.DefluviitaleaceaeUCG011.id.11287.summary.txt.gz	G	A	G	A	0.0817755	0.0181686	6.82881e-06	0.087517	0.0433367	0.043439
rs4344384	genus.DefluviitaleaceaeUCG011.id.11287.summary.txt.gz	G	T	G	T	0.0715978	0.0156309	4.83238e-06	-0.0334754	0.0377344	0.375008
rs4677103	genus.DefluviitaleaceaeUCG011.id.11287.summary.txt.gz	A	G	A	G	0.0977912	0.0197263	9.59557e-07	0.0129186	0.0497593	0.795155
rs55658617	genus.DefluviitaleaceaeUCG011.id.11287.summary.txt.gz	T	C	T	C	0.174369	0.0362226	2.15292e-06	0.101987	0.102419	0.319354
rs72731813	genus.DefluviitaleaceaeUCG011.id.11287.summary.txt.gz	C	T	C	T	-0.147383	0.0293796	4.33116e-07	0.0424452	0.0881063	0.629983
rs9608282	genus.DefluviitaleaceaeUCG011.id.11287.summary.txt.gz	T	G	T	G	0.142939	0.0299793	2.52045e-06	-0.0525701	0.104578	0.615185
rs9725395	genus.DefluviitaleaceaeUCG011.id.11287.summary.txt.gz	A	G	A	G	-0.13834	0.029554	3.51921e-06	-0.071974	0.0595921	0.227133
rs11160353	genus.Desulfovibrio.id.3173.summary.txt.gz	T	A	T	A	-0.0691756	0.0147285	2.70303e-06	-0.00232346	0.0382325	0.951541
rs12031543	genus.Desulfovibrio.id.3173.summary.txt.gz	T	C	T	C	-0.127185	0.0281887	6.54764e-06	0.0177962	0.0550725	0.746588
rs1294544	genus.Desulfovibrio.id.3173.summary.txt.gz	A	C	A	C	0.0688782	0.0153635	7.77587e-06	0.0139402	0.0414297	0.736509
rs13066142	genus.Desulfovibrio.id.3173.summary.txt.gz	G	A	G	A	0.119141	0.0250891	3.78665e-06	-0.123834	0.0655107	0.0587205
rs16863365	genus.Desulfovibrio.id.3173.summary.txt.gz	A	G	A	G	0.109402	0.0226964	1.7945e-06	-0.0893904	0.0900407	0.320818
rs2032031	genus.Desulfovibrio.id.3173.summary.txt.gz	A	G	A	G	-0.0654931	0.0148681	9.14277e-06	-0.0176076	0.0377364	0.64079
rs2590913	genus.Desulfovibrio.id.3173.summary.txt.gz	G	A	G	A	0.154496	0.0339396	6.65421e-06	-0.0392174	0.0864829	0.650211
rs4797774	genus.Desulfovibrio.id.3173.summary.txt.gz	G	A	G	A	0.212582	0.0470044	5.64315e-06	0.0261854	0.0954732	0.783877
rs6580353	genus.Desulfovibrio.id.3173.summary.txt.gz	T	C	T	C	0.0770979	0.0169735	4.93857e-06	0.0535731	0.0475491	0.259874
rs7729080	genus.Desulfovibrio.id.3173.summary.txt.gz	C	A	C	A	-0.070287	0.0157691	9.95869e-06	0.032883	0.0412976	0.42589
rs10138457	genus.Dialister.id.2183.summary.txt.gz	T	C	T	C	-0.113054	0.0261933	7.88122e-06	0.0440714	0.0648975	0.49708
rs10938938	genus.Dialister.id.2183.summary.txt.gz	G	A	G	A	-0.0773514	0.0170915	7.37063e-06	-0.0673295	0.0517661	0.193378
rs11071887	genus.Dialister.id.2183.summary.txt.gz	T	C	T	C	0.0662403	0.0146315	5.91407e-06	-0.0555336	0.0402354	0.167519
rs2314294	genus.Dialister.id.2183.summary.txt.gz	T	C	T	C	0.0865932	0.0193719	8.07899e-06	0.0502896	0.0551008	0.361409
rs2435610	genus.Dialister.id.2183.summary.txt.gz	A	C	A	C	0.0647131	0.0143314	5.93269e-06	0.0167625	0.0434919	0.699929
rs4747450	genus.Dialister.id.2183.summary.txt.gz	C	A	C	A	0.0668509	0.0147685	5.83729e-06	-0.0615876	0.0452222	0.173233
rs4753063	genus.Dialister.id.2183.summary.txt.gz	G	A	G	A	-0.0596297	0.0130052	4.85684e-06	0.0259951	0.0377674	0.491267
rs517089	genus.Dialister.id.2183.summary.txt.gz	T	A	T	A	0.076227	0.0170411	5.13634e-06	0.0246898	0.0500014	0.621461
rs75416973	genus.Dialister.id.2183.summary.txt.gz	A	G	A	G	0.0727223	0.016451	9.46091e-06	0.0999164	0.0454706	0.027993
rs764177	genus.Dialister.id.2183.summary.txt.gz	C	A	C	A	-0.0601454	0.0135366	9.60772e-06	0.0207508	0.0391058	0.595673
rs11150408	genus.Dorea.id.1997.summary.txt.gz	T	G	T	G	0.0488254	0.0109063	7.05777e-06	0.000330587	0.0376837	0.993
rs12216169	genus.Dorea.id.1997.summary.txt.gz	T	A	T	A	0.0881722	0.0193683	5.33123e-06	-0.0678844	0.0587161	0.247621
rs12537781	genus.Dorea.id.1997.summary.txt.gz	T	C	T	C	-0.055544	0.0125223	9.15137e-06	0.0843612	0.0440518	0.0554868
rs1899291	genus.Dorea.id.1997.summary.txt.gz	C	T	C	T	0.0697217	0.0150285	4.56686e-06	0.0304475	0.0517747	0.556481
rs3005511	genus.Dorea.id.1997.summary.txt.gz	A	G	A	G	0.0516127	0.0112852	5.28702e-06	0.0164998	0.0410424	0.687671
rs345219	genus.Dorea.id.1997.summary.txt.gz	T	G	T	G	-0.0497368	0.0112621	8.8006e-06	-0.0238404	0.0379476	0.529843
rs3752849	genus.Dorea.id.1997.summary.txt.gz	G	A	G	A	0.163846	0.036608	7.68057e-06	-0.0148342	0.0863629	0.863621
rs4793307	genus.Dorea.id.1997.summary.txt.gz	C	T	C	T	0.0574165	0.0122472	4.0069e-06	-0.00027734	0.044413	0.995018
rs62503162	genus.Dorea.id.1997.summary.txt.gz	A	G	A	G	-0.0974091	0.0194379	7.46605e-07	0.0909774	0.0932903	0.329457
rs73729431	genus.Dorea.id.1997.summary.txt.gz	C	T	C	T	-0.13745	0.0299983	3.1674e-06	0.113796	0.132478	0.390354
rs78772518	genus.Dorea.id.1997.summary.txt.gz	A	C	A	C	0.13826	0.0283609	3.38015e-06	-0.0322403	0.056986	0.571559
rs112205261	genus.Eggerthella.id.819.summary.txt.gz	T	C	T	C	-0.188618	0.0403613	3.34648e-06	0.0465986	0.0690671	0.499875
rs13070736	genus.Eggerthella.id.819.summary.txt.gz	A	C	A	C	-0.121331	0.0272024	7.61915e-06	0.0291519	0.0507138	0.565405
rs1784446	genus.Eggerthella.id.819.summary.txt.gz	G	A	G	A	0.0907728	0.0198096	5.23136e-06	0.0284653	0.0375361	0.448245
rs2223081	genus.Eggerthella.id.819.summary.txt.gz	G	A	G	A	0.102572	0.0221108	3.88889e-06	-0.0344044	0.0418915	0.411491
rs2240838	genus.Eggerthella.id.819.summary.txt.gz	A	G	A	G	0.0980582	0.0197653	7.36205e-07	0.0537369	0.0379936	0.157254
rs3851328	genus.Eggerthella.id.819.summary.txt.gz	T	G	T	G	-0.107774	0.0236527	4.17589e-06	0.0494955	0.0453163	0.274736
rs6430926	genus.Eggerthella.id.819.summary.txt.gz	C	T	C	T	0.0879736	0.0197127	8.37122e-06	0.0285391	0.037914	0.45161
rs67490567	genus.Eggerthella.id.819.summary.txt.gz	T	C	T	C	0.108495	0.0245457	8.94216e-06	-0.0534414	0.0434952	0.219194
rs76663501	genus.Eggerthella.id.819.summary.txt.gz	C	T	C	T	0.175349	0.0378576	4.82574e-06	0.0866112	0.0849061	0.30769
rs11027642	genus.Eisenbergiella.id.11304.summary.txt.gz	C	T	C	T	0.129006	0.0284844	4.91871e-06	-0.0455343	0.0536976	0.396451
rs11079158	genus.Eisenbergiella.id.11304.summary.txt.gz	T	C	T	C	0.100627	0.022546	7.34849e-06	0.0137868	0.0457744	0.76327
rs11938607	genus.Eisenbergiella.id.11304.summary.txt.gz	T	C	T	C	0.0978125	0.0216636	8.2182e-06	0.00299444	0.0430855	0.944592
rs12257723	genus.Eisenbergiella.id.11304.summary.txt.gz	A	C	A	C	-0.0952742	0.0211569	8.85121e-06	-0.00667467	0.0401186	0.867863
rs12278566	genus.Eisenbergiella.id.11304.summary.txt.gz	T	A	T	A	-0.121065	0.0251658	1.65001e-06	0.0579052	0.0426469	0.174533
rs12710729	genus.Eisenbergiella.id.11304.summary.txt.gz	C	A	C	A	0.0893384	0.0199069	9.8441e-06	-0.0323168	0.0403166	0.422798
rs1508033	genus.Eisenbergiella.id.11304.summary.txt.gz	A	C	A	C	0.091546	0.0195787	3.22889e-06	-0.0238575	0.0408566	0.559267
rs1553971	genus.Eisenbergiella.id.11304.summary.txt.gz	T	G	T	G	0.120965	0.0263054	5.26837e-06	0.0277286	0.0451129	0.538787
rs2683098	genus.Eisenbergiella.id.11304.summary.txt.gz	C	T	C	T	0.107319	0.022515	2.2375e-06	-0.00855895	0.0457482	0.851591
rs4462860	genus.Eisenbergiella.id.11304.summary.txt.gz	G	A	G	A	0.0939071	0.0201104	4.16221e-06	-0.00252368	0.038633	0.947916
rs11098863	genus.Enterorhabdus.id.820.summary.txt.gz	T	A	T	A	-0.0966008	0.0162677	3.05646e-09	0.0781363	0.0375989	0.0376955
rs114731706	genus.Enterorhabdus.id.820.summary.txt.gz	T	G	T	G	0.182308	0.0382298	2.17342e-06	-0.148687	0.107367	0.166101
rs2051957	genus.Enterorhabdus.id.820.summary.txt.gz	C	T	C	T	0.0843291	0.0189864	8.89859e-06	-0.0259221	0.0471757	0.582676
rs3017103	genus.Enterorhabdus.id.820.summary.txt.gz	A	G	A	G	0.0980897	0.0208995	2.94044e-06	0.0350386	0.0481404	0.466711
rs73331712	genus.Enterorhabdus.id.820.summary.txt.gz	T	C	T	C	0.26199	0.055123	4.84923e-06	0.132076	0.0940342	0.160156
rs77655283	genus.Enterorhabdus.id.820.summary.txt.gz	G	A	G	A	0.132988	0.0298306	5.88042e-06	0.0946789	0.0736367	0.198528
rs7923280	genus.Enterorhabdus.id.820.summary.txt.gz	A	T	A	T	0.0860019	0.0169148	5.23856e-07	-0.0239315	0.0421104	0.569828
rs9470637	genus.Enterorhabdus.id.820.summary.txt.gz	A	T	A	T	-0.0755513	0.0166263	5.69624e-06	0.0185725	0.037723	0.622481
rs1434153	genus.Erysipelatoclostridium.id.11381.summary.txt.gz	G	A	G	A	-0.0684526	0.0152443	6.85295e-06	-0.0268906	0.0379277	0.478327
rs16936671	genus.Erysipelatoclostridium.id.11381.summary.txt.gz	C	T	C	T	-0.0968026	0.0217883	6.04309e-06	0.0706064	0.0543329	0.193767
rs17804233	genus.Erysipelatoclostridium.id.11381.summary.txt.gz	T	C	T	C	-0.0662914	0.0144203	4.58605e-06	-0.0346425	0.0377799	0.359166
rs2901723	genus.Erysipelatoclostridium.id.11381.summary.txt.gz	C	A	C	A	0.0641339	0.0144295	8.79469e-06	-0.0461358	0.038089	0.225794
rs340991	genus.Erysipelatoclostridium.id.11381.summary.txt.gz	A	G	A	G	-0.0740482	0.0158891	3.74942e-06	0.030915	0.042504	0.467016
rs34528142	genus.Erysipelatoclostridium.id.11381.summary.txt.gz	C	G	C	G	-0.0875551	0.0195556	6.12704e-06	-0.0021107	0.0469173	0.964117
rs3804326	genus.Erysipelatoclostridium.id.11381.summary.txt.gz	A	G	A	G	0.14147	0.0336352	9.85273e-06	-0.094491	0.0872741	0.278945
rs45480394	genus.Erysipelatoclostridium.id.11381.summary.txt.gz	T	G	T	G	-0.0687134	0.0151835	7.66155e-06	-0.0830972	0.0392397	0.0342019
rs4697572	genus.Erysipelatoclostridium.id.11381.summary.txt.gz	A	G	A	G	-0.0810636	0.0163308	7.5935e-07	0.0661008	0.0472898	0.162178
rs58236560	genus.Erysipelatoclostridium.id.11381.summary.txt.gz	G	T	G	T	-0.111157	0.0234426	2.1612e-06	-0.050311	0.0578034	0.384093
rs61806970	genus.Erysipelatoclostridium.id.11381.summary.txt.gz	C	T	C	T	0.142548	0.0320688	9.0941e-06	-0.0442632	0.075314	0.556724
rs62060367	genus.Erysipelatoclostridium.id.11381.summary.txt.gz	T	C	T	C	-0.0798013	0.0181358	6.70173e-06	0.0159061	0.0530124	0.764144
rs710230	genus.Erysipelatoclostridium.id.11381.summary.txt.gz	T	C	T	C	0.143381	0.0281514	6.3312e-07	0.0361341	0.072637	0.618864
rs7221249	genus.Erysipelatoclostridium.id.11381.summary.txt.gz	A	G	A	G	0.0839861	0.0142741	4.30951e-09	0.0164415	0.0377333	0.663033
rs9590927	genus.Erysipelatoclostridium.id.11381.summary.txt.gz	G	A	G	A	-0.0646003	0.0143479	6.39042e-06	-0.0272226	0.0377333	0.470634
rs10164067	genus.ErysipelotrichaceaeUCG003.id.11384.summary.txt.gz	T	G	T	G	-0.10326	0.0212405	1.13086e-06	-2.35803e-05	0.0853037	0.999779
rs11666127	genus.ErysipelotrichaceaeUCG003.id.11384.summary.txt.gz	A	G	A	G	-0.0719187	0.0161371	7.90414e-06	0.0504111	0.0494623	0.308117
rs12251396	genus.ErysipelotrichaceaeUCG003.id.11384.summary.txt.gz	A	G	A	G	-0.0705399	0.0158766	9.51839e-06	-0.100366	0.0521656	0.0543576
rs17798136	genus.ErysipelotrichaceaeUCG003.id.11384.summary.txt.gz	G	A	G	A	0.158818	0.0347674	3.23598e-06	-0.0380558	0.0767179	0.619861
rs214586	genus.ErysipelotrichaceaeUCG003.id.11384.summary.txt.gz	T	C	T	C	-0.106455	0.024038	8.50147e-06	-0.014697	0.0605232	0.808135
rs2302840	genus.ErysipelotrichaceaeUCG003.id.11384.summary.txt.gz	T	C	T	C	-0.0871966	0.017687	1.29329e-06	0.0367933	0.0499168	0.461066
rs28568391	genus.ErysipelotrichaceaeUCG003.id.11384.summary.txt.gz	A	G	A	G	-0.0583911	0.0118741	6.41953e-07	-0.00892798	0.0377886	0.81323
rs4758231	genus.ErysipelotrichaceaeUCG003.id.11384.summary.txt.gz	G	T	G	T	-0.0551754	0.0122047	6.54912e-06	0.0418844	0.0418158	0.316518
rs59068084	genus.ErysipelotrichaceaeUCG003.id.11384.summary.txt.gz	T	G	T	G	0.0564772	0.0120224	3.11742e-06	-0.0699617	0.0387811	0.0712279
rs62403464	genus.ErysipelotrichaceaeUCG003.id.11384.summary.txt.gz	T	C	T	C	-0.0731743	0.0156516	3.43738e-06	-0.0184876	0.0488576	0.705135
rs6875357	genus.ErysipelotrichaceaeUCG003.id.11384.summary.txt.gz	C	T	C	T	0.165673	0.0353831	6.69637e-06	-0.0710552	0.0979381	0.468138
rs73074432	genus.ErysipelotrichaceaeUCG003.id.11384.summary.txt.gz	C	T	C	T	0.072154	0.0164378	9.9902e-06	-0.0660364	0.060588	0.275746
rs74988980	genus.ErysipelotrichaceaeUCG003.id.11384.summary.txt.gz	G	A	G	A	-0.133141	0.0348574	8.64276e-06	-0.105642	0.092876	0.255349
rs75949021	genus.ErysipelotrichaceaeUCG003.id.11384.summary.txt.gz	T	C	T	C	-0.169667	0.0374238	3.57507e-06	-0.0617618	0.0952386	0.516665
rs76502207	genus.ErysipelotrichaceaeUCG003.id.11384.summary.txt.gz	T	C	T	C	0.144844	0.0289929	6.41121e-07	0.00466924	0.0960637	0.961234
rs79396538	genus.ErysipelotrichaceaeUCG003.id.11384.summary.txt.gz	C	G	C	G	0.0848148	0.0191146	8.63479e-06	0.0977997	0.0823141	0.234783
rs8053479	genus.ErysipelotrichaceaeUCG003.id.11384.summary.txt.gz	A	G	A	G	-0.0838212	0.0186509	5.83413e-06	0.0566861	0.0589184	0.335993
rs112767262	genus.Escherichia.Shigella.id.3504.summary.txt.gz	T	C	T	C	0.0732963	0.0163589	8.20636e-06	0.00798089	0.0452179	0.859902
rs113127095	genus.Escherichia.Shigella.id.3504.summary.txt.gz	A	G	A	G	0.151009	0.0323434	3.33349e-06	-0.0309439	0.095071	0.744816
rs113513883	genus.Escherichia.Shigella.id.3504.summary.txt.gz	A	G	A	G	0.172283	0.038041	5.27716e-06	-0.104209	0.1066	0.32829
rs1154904	genus.Escherichia.Shigella.id.3504.summary.txt.gz	A	G	A	G	-0.0613376	0.0130644	3.03751e-06	-0.0438174	0.0374716	0.242262
rs11706043	genus.Escherichia.Shigella.id.3504.summary.txt.gz	T	A	T	A	0.075657	0.0164155	5.87272e-06	-0.0866994	0.0455119	0.0567819
rs117092367	genus.Escherichia.Shigella.id.3504.summary.txt.gz	A	T	A	T	0.117362	0.0264533	9.65021e-06	-0.0344364	0.0765151	0.652666
rs118526	genus.Escherichia.Shigella.id.3504.summary.txt.gz	C	A	C	A	-0.0594401	0.013598	7.99566e-06	-0.0114071	0.0412094	0.781928
rs2267739	genus.Escherichia.Shigella.id.3504.summary.txt.gz	G	C	G	C	0.115505	0.0237628	1.42478e-06	0.00423233	0.0593521	0.943152
rs2798105	genus.Escherichia.Shigella.id.3504.summary.txt.gz	A	G	A	G	-0.100851	0.0222045	8.24501e-06	-0.0557755	0.06334	0.37855
rs35555519	genus.Escherichia.Shigella.id.3504.summary.txt.gz	C	G	C	G	0.101976	0.0222883	4.92332e-06	-0.0355732	0.0631155	0.573012
rs4731451	genus.Escherichia.Shigella.id.3504.summary.txt.gz	G	A	G	A	-0.0609885	0.0135157	7.4731e-06	0.0297957	0.040413	0.460952
rs57024273	genus.Escherichia.Shigella.id.3504.summary.txt.gz	T	C	T	C	0.0626172	0.0139919	9.70464e-06	0.0078786	0.0431446	0.855105
rs73208162	genus.Escherichia.Shigella.id.3504.summary.txt.gz	A	G	A	G	-0.119296	0.024839	2.19391e-06	0.145081	0.107312	0.176389
rs7502686	genus.Escherichia.Shigella.id.3504.summary.txt.gz	G	C	G	C	-0.136384	0.0302576	5.90386e-06	-0.131027	0.0779755	0.0928881
rs10927394	genus.Faecalibacterium.id.2057.summary.txt.gz	G	T	G	T	-0.232262	0.0512364	7.01885e-06	-0.119772	0.139151	0.389383
rs114946999	genus.Faecalibacterium.id.2057.summary.txt.gz	C	T	C	T	-0.0861565	0.01896	5.69574e-06	-0.0283663	0.0567084	0.616924
rs12320842	genus.Faecalibacterium.id.2057.summary.txt.gz	C	G	C	G	0.094833	0.0163962	7.56951e-09	0.125807	0.0555562	0.023544
rs1271565	genus.Faecalibacterium.id.2057.summary.txt.gz	C	T	C	T	-0.0576251	0.0119649	1.30169e-06	-0.0241737	0.0427399	0.571667
rs12753492	genus.Faecalibacterium.id.2057.summary.txt.gz	A	C	A	C	0.0641305	0.0149933	8.80273e-06	0.0141611	0.0598661	0.813009
rs2835874	genus.Faecalibacterium.id.2057.summary.txt.gz	T	C	T	C	-0.0866356	0.0196496	7.54405e-06	0.0420813	0.102848	0.682424
rs28376661	genus.Faecalibacterium.id.2057.summary.txt.gz	C	G	C	G	0.0504817	0.0109368	3.66454e-06	-0.0255315	0.0409808	0.533278
rs61875484	genus.Faecalibacterium.id.2057.summary.txt.gz	C	G	C	G	0.0817953	0.018369	9.18015e-06	0.00999255	0.0648778	0.877593
rs6910935	genus.Faecalibacterium.id.2057.summary.txt.gz	A	G	A	G	0.134864	0.0277032	1.37848e-06	0.069504	0.0789215	0.378496
rs75499067	genus.Faecalibacterium.id.2057.summary.txt.gz	C	T	C	T	0.227585	0.0465522	1.76448e-06	0.0688569	0.0720023	0.338913
rs79656633	genus.Faecalibacterium.id.2057.summary.txt.gz	T	C	T	C	0.145631	0.0323019	8.13557e-06	-0.0493186	0.0628645	0.432733
rs9536330	genus.Faecalibacterium.id.2057.summary.txt.gz	T	C	T	C	-0.048317	0.010797	5.33258e-06	0.00992564	0.0378182	0.792969
rs11126423	genus.FamilyXIIIAD3011group.id.11293.summary.txt.gz	C	T	C	T	0.0904399	0.0196301	5.91249e-06	-0.044176	0.0661864	0.504485
rs11736617	genus.FamilyXIIIAD3011group.id.11293.summary.txt.gz	G	A	G	A	-0.0759493	0.0172101	9.02048e-06	0.0591503	0.0833727	0.478034
rs12812672	genus.FamilyXIIIAD3011group.id.11293.summary.txt.gz	T	C	T	C	-0.096065	0.020828	2.55807e-06	-0.0503749	0.0731707	0.491165
rs12911842	genus.FamilyXIIIAD3011group.id.11293.summary.txt.gz	A	T	A	T	-0.0811976	0.0183335	6.90824e-06	-0.0177262	0.0681329	0.794732
rs149302	genus.FamilyXIIIAD3011group.id.11293.summary.txt.gz	T	C	T	C	-0.0645635	0.0143225	7.4818e-06	0.0387092	0.0446194	0.385645
rs16840310	genus.FamilyXIIIAD3011group.id.11293.summary.txt.gz	A	G	A	G	-0.0608052	0.0122149	6.75113e-07	0.00821007	0.0381437	0.82958
rs16940167	genus.FamilyXIIIAD3011group.id.11293.summary.txt.gz	C	T	C	T	0.0732552	0.0159898	3.90837e-06	0.0995167	0.0479986	0.0381417
rs17156849	genus.FamilyXIIIAD3011group.id.11293.summary.txt.gz	G	A	G	A	-0.112891	0.0245292	4.19171e-06	-0.0246105	0.0799017	0.758075
rs62029761	genus.FamilyXIIIAD3011group.id.11293.summary.txt.gz	A	G	A	G	0.128753	0.0276002	3.89083e-06	0.0927286	0.0830644	0.264274
rs62200412	genus.FamilyXIIIAD3011group.id.11293.summary.txt.gz	C	T	C	T	-0.0800851	0.0163834	5.80219e-07	-0.0113004	0.0431121	0.793232
rs72730932	genus.FamilyXIIIAD3011group.id.11293.summary.txt.gz	C	A	C	A	-0.0899559	0.0177107	6.88766e-07	0.0418496	0.0651261	0.520488
rs9276029	genus.FamilyXIIIAD3011group.id.11293.summary.txt.gz	A	G	A	G	-0.0811384	0.0185669	8.92766e-06	0.0622191	0.0475597	0.190795
rs9837139	genus.FamilyXIIIAD3011group.id.11293.summary.txt.gz	A	G	A	G	0.10752	0.0240482	8.70808e-06	0.00319315	0.0674808	0.962259
rs9852893	genus.FamilyXIIIAD3011group.id.11293.summary.txt.gz	C	G	C	G	0.0657834	0.0129056	3.87539e-07	-0.031742	0.0424176	0.454267
rs112362903	genus.FamilyXIIIUCG001.id.11294.summary.txt.gz	A	G	A	G	-0.149047	0.0333271	7.8777e-06	-0.0375056	0.107957	0.728281
rs116979587	genus.FamilyXIIIUCG001.id.11294.summary.txt.gz	T	A	T	A	-0.121679	0.0260821	3.04638e-06	0.00889314	0.0878066	0.919327
rs12049454	genus.FamilyXIIIUCG001.id.11294.summary.txt.gz	T	C	T	C	-0.0647298	0.0134065	1.17378e-06	0.0367188	0.0385344	0.34065
rs1426266	genus.FamilyXIIIUCG001.id.11294.summary.txt.gz	T	C	T	C	-0.0665521	0.0137151	1.24935e-06	-0.0103475	0.0424139	0.807258
rs3842897	genus.FamilyXIIIUCG001.id.11294.summary.txt.gz	G	A	G	A	-0.112639	0.0242751	5.19705e-06	-0.0933639	0.0661918	0.15839
rs62414802	genus.FamilyXIIIUCG001.id.11294.summary.txt.gz	C	T	C	T	-0.0611904	0.013457	4.29181e-06	-0.0101225	0.0433067	0.815187
rs7119679	genus.FamilyXIIIUCG001.id.11294.summary.txt.gz	G	A	G	A	-0.0809085	0.0174782	3.52494e-06	-0.00901035	0.0442071	0.838493
rs76463770	genus.FamilyXIIIUCG001.id.11294.summary.txt.gz	A	G	A	G	0.19313	0.0419866	3.77476e-06	-0.149838	0.109953	0.172962
rs8076666	genus.FamilyXIIIUCG001.id.11294.summary.txt.gz	A	G	A	G	0.088655	0.0198094	8.0183e-06	0.0962927	0.0578049	0.0957481
rs114873521	genus.Flavonifractor.id.2059.summary.txt.gz	C	T	C	T	-0.130067	0.0294087	7.12522e-06	0.114448	0.0735376	0.119633
rs11642826	genus.Flavonifractor.id.2059.summary.txt.gz	G	C	G	C	0.14686	0.0325191	6.64895e-06	-0.0790383	0.0650446	0.224312
rs11811696	genus.Flavonifractor.id.2059.summary.txt.gz	T	C	T	C	-0.116063	0.0241012	2.07346e-06	0.117404	0.0685398	0.0867261
rs12030302	genus.Flavonifractor.id.2059.summary.txt.gz	A	G	A	G	-0.0692276	0.0137467	5.6084e-07	-0.056171	0.0377061	0.136301
rs12038887	genus.Flavonifractor.id.2059.summary.txt.gz	C	G	C	G	0.0942719	0.0211646	9.37203e-06	-0.120237	0.0553347	0.0297872
rs34066017	genus.Flavonifractor.id.2059.summary.txt.gz	A	G	A	G	0.0764294	0.0159789	1.52086e-06	-0.0305402	0.0467038	0.513169
rs4949766	genus.Flavonifractor.id.2059.summary.txt.gz	T	C	T	C	-0.0687466	0.0151661	4.82823e-06	-0.0670467	0.0455248	0.140818
rs6761463	genus.Flavonifractor.id.2059.summary.txt.gz	G	C	G	C	-0.083392	0.0184596	8.10902e-06	0.104253	0.0548372	0.0572836
rs798674	genus.Flavonifractor.id.2059.summary.txt.gz	G	C	G	C	0.0637125	0.0141608	7.02229e-06	0.0240561	0.0387706	0.534946
rs806808	genus.Flavonifractor.id.2059.summary.txt.gz	T	C	T	C	0.0667272	0.0136557	1.17972e-06	0.007094	0.0379996	0.851907
rs10439674	genus.Fusicatenibacter.id.11305.summary.txt.gz	A	G	A	G	-0.0572129	0.0130007	7.68485e-06	0.0145755	0.0467295	0.755108
rs167879	genus.Fusicatenibacter.id.11305.summary.txt.gz	C	T	C	T	-0.0659543	0.0148763	5.86893e-06	-0.0134095	0.0530308	0.800374
rs1864685	genus.Fusicatenibacter.id.11305.summary.txt.gz	A	C	A	C	-0.0494799	0.0108105	4.96161e-06	-0.0488868	0.038288	0.201667
rs2025938	genus.Fusicatenibacter.id.11305.summary.txt.gz	G	A	G	A	-0.0967298	0.0205426	2.98832e-06	-0.0758833	0.0764067	0.320637
rs206581	genus.Fusicatenibacter.id.11305.summary.txt.gz	A	G	A	G	-0.0568339	0.0127894	8.95756e-06	-0.0524204	0.045663	0.250975
rs2132128	genus.Fusicatenibacter.id.11305.summary.txt.gz	G	A	G	A	-0.0771914	0.0160344	1.07686e-06	-0.047712	0.0627621	0.447133
rs3303	genus.Fusicatenibacter.id.11305.summary.txt.gz	T	C	T	C	-0.0953657	0.020407	3.93891e-06	-0.0701343	0.0773229	0.36439
rs4378146	genus.Fusicatenibacter.id.11305.summary.txt.gz	A	C	A	C	-0.0616691	0.0125259	7.20451e-07	0.0096119	0.0432615	0.824173
rs60254196	genus.Fusicatenibacter.id.11305.summary.txt.gz	A	G	A	G	-0.0492427	0.0109365	5.46739e-06	-0.0692436	0.0377876	0.0668852
rs62187631	genus.Fusicatenibacter.id.11305.summary.txt.gz	T	C	T	C	-0.0710571	0.015924	4.54526e-06	0.000664465	0.0478275	0.988915
rs62353480	genus.Fusicatenibacter.id.11305.summary.txt.gz	A	G	A	G	-0.0701397	0.0145589	1.56768e-06	0.142055	0.0485753	0.0034508
rs6515626	genus.Fusicatenibacter.id.11305.summary.txt.gz	G	A	G	A	0.141575	0.0313559	7.28654e-06	-0.0534295	0.0750802	0.476692
rs704418	genus.Fusicatenibacter.id.11305.summary.txt.gz	T	C	T	C	0.0739124	0.0151073	7.77428e-07	0.0415947	0.0570426	0.465887
rs7069626	genus.Fusicatenibacter.id.11305.summary.txt.gz	T	C	T	C	0.0509014	0.0111381	5.41632e-06	-0.0174647	0.0401462	0.663543
rs73103914	genus.Fusicatenibacter.id.11305.summary.txt.gz	A	G	A	G	-0.0597324	0.0134458	8.29563e-06	-0.00614349	0.0526625	0.907131
rs792108	genus.Fusicatenibacter.id.11305.summary.txt.gz	T	C	T	C	-0.0508345	0.0113843	8.49535e-06	0.0420962	0.0382797	0.271463
rs8028026	genus.Fusicatenibacter.id.11305.summary.txt.gz	A	G	A	G	-0.0792146	0.0180505	8.0633e-06	-0.0505013	0.0651197	0.438035
rs8063430	genus.Fusicatenibacter.id.11305.summary.txt.gz	T	C	T	C	-0.104026	0.022217	4.9289e-06	-0.0104021	0.0862819	0.90404
rs9905659	genus.Fusicatenibacter.id.11305.summary.txt.gz	G	A	G	A	-0.061617	0.0136576	7.30993e-06	-0.180605	0.0503534	0.000334827
rs117347059	genus.Gordonibacter.id.821.summary.txt.gz	G	C	G	C	-0.128261	0.0285123	9.16713e-06	-0.0343221	0.0484475	0.478673
rs13412653	genus.Gordonibacter.id.821.summary.txt.gz	A	C	A	C	0.107597	0.0239228	8.61141e-06	-0.0340044	0.0388476	0.381395
rs16955299	genus.Gordonibacter.id.821.summary.txt.gz	G	A	G	A	-0.196423	0.0433538	6.37019e-06	0.140027	0.0632361	0.0268046
rs322296	genus.Gordonibacter.id.821.summary.txt.gz	G	A	G	A	0.17869	0.037722	4.02422e-06	-0.117997	0.0720314	0.101395
rs35042269	genus.Gordonibacter.id.821.summary.txt.gz	C	A	C	A	-0.180293	0.0403296	8.10852e-06	0.0343057	0.0596678	0.565329
rs3765837	genus.Gordonibacter.id.821.summary.txt.gz	T	G	T	G	-0.190729	0.0433608	7.16906e-06	0.091873	0.0729645	0.207978
rs71545975	genus.Gordonibacter.id.821.summary.txt.gz	A	G	A	G	-0.153972	0.0338918	7.03944e-06	0.0389927	0.0498673	0.434256
rs7220558	genus.Gordonibacter.id.821.summary.txt.gz	A	T	A	T	0.116884	0.0234834	6.70634e-07	-0.0879511	0.0383332	0.0217686
rs72714787	genus.Gordonibacter.id.821.summary.txt.gz	C	A	C	A	0.181405	0.0377102	1.42889e-06	-0.0180943	0.0552737	0.743397
rs72939513	genus.Gordonibacter.id.821.summary.txt.gz	A	G	A	G	-0.21399	0.0490592	7.98199e-06	-0.0654719	0.0859301	0.446108
rs7294633	genus.Gordonibacter.id.821.summary.txt.gz	C	T	C	T	0.12867	0.0249946	3.43763e-07	-0.0253352	0.0423276	0.549474
rs76287110	genus.Gordonibacter.id.821.summary.txt.gz	A	T	A	T	-0.242965	0.0466177	1.67486e-07	-0.0236918	0.0687962	0.730564
rs768830	genus.Gordonibacter.id.821.summary.txt.gz	G	A	G	A	0.149852	0.0333315	7.75583e-06	0.0914562	0.0518993	0.0780387
rs10840326	genus.Haemophilus.id.3698.summary.txt.gz	C	G	C	G	-0.0677384	0.0151463	7.36533e-06	0.041338	0.039203	0.291672
rs111582866	genus.Haemophilus.id.3698.summary.txt.gz	G	A	G	A	-0.124265	0.026016	1.27347e-06	0.155821	0.0668984	0.0198477
rs12191680	genus.Haemophilus.id.3698.summary.txt.gz	C	G	C	G	0.106544	0.0200323	1.46913e-07	0.0299146	0.0627522	0.633568
rs12876183	genus.Haemophilus.id.3698.summary.txt.gz	T	A	T	A	0.0749201	0.016711	9.6249e-06	-0.00717902	0.0396869	0.856453
rs35509	genus.Haemophilus.id.3698.summary.txt.gz	G	A	G	A	0.128249	0.0268779	2.00952e-06	-0.10004	0.0936746	0.285543
rs4822728	genus.Haemophilus.id.3698.summary.txt.gz	T	C	T	C	0.0705861	0.0151388	3.47849e-06	0.0727077	0.0376137	0.0532353
rs56310940	genus.Haemophilus.id.3698.summary.txt.gz	G	C	G	C	-0.108393	0.0247052	7.23232e-06	0.0803078	0.057683	0.163854
rs76022354	genus.Haemophilus.id.3698.summary.txt.gz	C	T	C	T	0.244638	0.0505504	1.83031e-06	-0.0398863	0.0865162	0.644779
rs9328464	genus.Haemophilus.id.3698.summary.txt.gz	T	C	T	C	0.0723095	0.0148799	1.42269e-06	-0.0357106	0.0378302	0.345186
rs9382510	genus.Haemophilus.id.3698.summary.txt.gz	C	T	C	T	-0.093521	0.0172649	7.12051e-08	-0.0168605	0.0431338	0.695879
rs9574096	genus.Haemophilus.id.3698.summary.txt.gz	A	T	A	T	-0.0736375	0.0155227	2.1802e-06	0.0696954	0.0389178	0.0733196
rs9895850	genus.Haemophilus.id.3698.summary.txt.gz	T	C	T	C	-0.192957	0.0416755	2.1406e-06	-0.123276	0.0923245	0.181794
rs12415649	genus.Holdemanella.id.11393.summary.txt.gz	G	C	G	C	0.0839384	0.0190567	7.87995e-06	0.0235674	0.045312	0.602984
rs12513188	genus.Holdemanella.id.11393.summary.txt.gz	G	A	G	A	0.0903906	0.0195276	4.6548e-06	0.036332	0.0424438	0.391997
rs17586763	genus.Holdemanella.id.11393.summary.txt.gz	T	C	T	C	-0.227285	0.0510135	7.71949e-06	0.101423	0.0859711	0.238107
rs1830029	genus.Holdemanella.id.11393.summary.txt.gz	C	G	C	G	-0.0954096	0.021093	5.34728e-06	0.000783202	0.045113	0.986149
rs1926302	genus.Holdemanella.id.11393.summary.txt.gz	G	A	G	A	-0.107972	0.0231421	7.50141e-06	-0.0431283	0.0451185	0.339127
rs35228298	genus.Holdemanella.id.11393.summary.txt.gz	G	A	G	A	0.0934832	0.0202886	7.29849e-06	0.0260103	0.0514937	0.613477
rs607782	genus.Holdemanella.id.11393.summary.txt.gz	T	C	T	C	-0.0854214	0.0172515	7.19447e-07	0.001305	0.0390082	0.973312
rs62113381	genus.Holdemanella.id.11393.summary.txt.gz	T	C	T	C	-0.105447	0.0232029	5.53879e-06	0.0564095	0.0559446	0.313306
rs73011279	genus.Holdemanella.id.11393.summary.txt.gz	T	C	T	C	-0.0961669	0.0199336	1.36046e-06	0.0261083	0.0448703	0.560661
rs75764681	genus.Holdemanella.id.11393.summary.txt.gz	T	C	T	C	-0.283103	0.0598999	1.94273e-06	-0.0609309	0.0916038	0.50595
rs761624	genus.Holdemanella.id.11393.summary.txt.gz	C	G	C	G	0.0959801	0.0179537	1.37775e-07	-0.0447214	0.0409333	0.274594
rs8113760	genus.Holdemanella.id.11393.summary.txt.gz	G	A	G	A	0.078999	0.01734	4.62395e-06	-0.0309724	0.0408335	0.448149
rs10885477	genus.Holdemania.id.2157.summary.txt.gz	T	C	T	C	-0.135137	0.0301894	8.59833e-06	0.110549	0.0868619	0.203125
rs11080063	genus.Holdemania.id.2157.summary.txt.gz	G	A	G	A	-0.0665238	0.0149837	6.66887e-06	0.0230183	0.0382383	0.547195
rs111745969	genus.Holdemania.id.2157.summary.txt.gz	A	G	A	G	0.120677	0.0265781	3.70776e-06	0.00595268	0.0550447	0.913883
rs116500994	genus.Holdemania.id.2157.summary.txt.gz	G	T	G	T	-0.13755	0.0293386	2.34479e-06	-0.0524175	0.0891323	0.556474
rs12701617	genus.Holdemania.id.2157.summary.txt.gz	A	G	A	G	-0.0660617	0.0149427	9.51844e-06	-0.0316222	0.0377411	0.402102
rs150096134	genus.Holdemania.id.2157.summary.txt.gz	T	A	T	A	0.162139	0.0332089	2.37767e-06	0.0522309	0.0631889	0.408474
rs1867876	genus.Holdemania.id.2157.summary.txt.gz	T	C	T	C	0.0842919	0.0162192	2.7388e-07	0.0676203	0.0410639	0.0996185
rs41438744	genus.Holdemania.id.2157.summary.txt.gz	C	G	C	G	-0.12487	0.0270129	2.44434e-06	-0.0681359	0.0690693	0.323894
rs4146507	genus.Holdemania.id.2157.summary.txt.gz	C	T	C	T	0.079488	0.0177002	7.22973e-06	0.00369183	0.0439481	0.933053
rs55888180	genus.Holdemania.id.2157.summary.txt.gz	C	G	C	G	0.128671	0.0282795	5.89194e-06	-0.0188245	0.083699	0.822052
rs73139538	genus.Holdemania.id.2157.summary.txt.gz	G	A	G	A	-0.148594	0.0327469	7.77178e-06	0.0080698	0.110762	0.94192
rs77293403	genus.Holdemania.id.2157.summary.txt.gz	A	G	A	G	0.164556	0.0341775	1.77466e-06	0.195762	0.101945	0.0548252
rs80149660	genus.Holdemania.id.2157.summary.txt.gz	C	T	C	T	-0.232987	0.0519183	6.04217e-06	0.0261124	0.0922205	0.777061
rs9500080	genus.Holdemania.id.2157.summary.txt.gz	C	T	C	T	0.0926764	0.0178886	4.08515e-07	-0.00930723	0.0500463	0.852466
rs9529719	genus.Holdemania.id.2157.summary.txt.gz	T	C	T	C	0.074038	0.0160494	5.96669e-06	-0.0324027	0.0403114	0.421506
rs967319	genus.Holdemania.id.2157.summary.txt.gz	T	C	T	C	0.0788638	0.0176744	8.38155e-06	0.0137347	0.0438855	0.754307
rs10048062	genus.Howardella.id.2000.summary.txt.gz	C	T	C	T	-0.147352	0.0336531	8.58873e-06	0.0294139	0.0664212	0.657882
rs12452946	genus.Howardella.id.2000.summary.txt.gz	A	G	A	G	-0.105833	0.0228941	3.80393e-06	-0.0545391	0.037572	0.146616
rs1484873	genus.Howardella.id.2000.summary.txt.gz	A	G	A	G	-0.227831	0.046335	2.55918e-06	-0.0579428	0.0523869	0.268703
rs17167098	genus.Howardella.id.2000.summary.txt.gz	G	A	G	A	-0.169366	0.0352068	1.12323e-06	0.06148	0.054986	0.263523
rs2154047	genus.Howardella.id.2000.summary.txt.gz	C	A	C	A	-0.192557	0.0420093	9.97042e-06	0.0375165	0.0664646	0.572443
rs36081916	genus.Howardella.id.2000.summary.txt.gz	T	C	T	C	-0.18123	0.0402987	4.7004e-06	0.00451183	0.0669827	0.946297
rs3791893	genus.Howardella.id.2000.summary.txt.gz	A	G	A	G	0.147035	0.034023	9.49716e-06	-0.0673919	0.0539225	0.211375
rs609430	genus.Howardella.id.2000.summary.txt.gz	T	G	T	G	-0.112045	0.0239328	3.34484e-06	-0.00975722	0.0393648	0.804238
rs61771805	genus.Howardella.id.2000.summary.txt.gz	A	T	A	T	-0.136779	0.0296811	4.0274e-06	-0.102699	0.05902	0.0818446
rs672217	genus.Howardella.id.2000.summary.txt.gz	G	A	G	A	0.164146	0.0349993	3.52468e-06	-0.058244	0.0473438	0.218609
rs10044993	genus.Hungatella.id.11306.summary.txt.gz	C	A	C	A	0.139547	0.0316748	8.06668e-06	-0.0600071	0.067583	0.374593
rs13128780	genus.Hungatella.id.11306.summary.txt.gz	T	C	T	C	-0.149725	0.0312777	1.74998e-06	-0.00605479	0.0481075	0.899843
rs13249325	genus.Hungatella.id.11306.summary.txt.gz	T	G	T	G	-0.100023	0.0225883	9.69162e-06	0.0361703	0.0377398	0.337855
rs17092615	genus.Hungatella.id.11306.summary.txt.gz	G	A	G	A	0.152235	0.0337867	7.37677e-06	-0.00836927	0.0549539	0.878954
rs72759041	genus.Hungatella.id.11306.summary.txt.gz	G	T	G	T	-0.126025	0.0282242	3.86095e-06	0.0472683	0.0464248	0.308598
rs10805326	genus.Intestinibacter.id.11345.summary.txt.gz	G	A	G	A	0.0775151	0.0139665	3.54544e-08	-0.0339494	0.0413395	0.411512
rs11109097	genus.Intestinibacter.id.11345.summary.txt.gz	C	T	C	T	0.0624272	0.0138539	5.49484e-06	0.0738885	0.037977	0.0517011
rs118030283	genus.Intestinibacter.id.11345.summary.txt.gz	G	A	G	A	-0.151829	0.0324471	2.67439e-06	0.0959638	0.0902242	0.287503
rs2098844	genus.Intestinibacter.id.11345.summary.txt.gz	C	T	C	T	-0.0575295	0.0128416	6.78879e-06	-0.0143392	0.03911	0.713888
rs2702387	genus.Intestinibacter.id.11345.summary.txt.gz	A	G	A	G	0.0608559	0.0132145	4.25994e-06	-0.0124232	0.0381961	0.744993
rs4327025	genus.Intestinibacter.id.11345.summary.txt.gz	G	A	G	A	-0.0810346	0.0154397	1.64326e-07	0.0571215	0.0482691	0.236652
rs447950	genus.Intestinibacter.id.11345.summary.txt.gz	A	G	A	G	0.0628342	0.0136652	5.63911e-06	0.0112668	0.0389131	0.77217
rs478972	genus.Intestinibacter.id.11345.summary.txt.gz	T	C	T	C	-0.142681	0.0297116	1.81991e-06	0.0398122	0.0649612	0.539968
rs6062862	genus.Intestinibacter.id.11345.summary.txt.gz	A	G	A	G	0.0924508	0.0204658	6.67984e-06	-0.0567741	0.0684816	0.407081
rs62430350	genus.Intestinibacter.id.11345.summary.txt.gz	T	C	T	C	0.151096	0.0351476	6.84229e-06	-0.0410057	0.0998406	0.681284
rs68093214	genus.Intestinibacter.id.11345.summary.txt.gz	C	T	C	T	0.0662258	0.0149877	9.25769e-06	-0.0828921	0.0440476	0.0598522
rs6875660	genus.Intestinibacter.id.11345.summary.txt.gz	C	T	C	T	0.0890455	0.0193905	3.05781e-06	-0.0566219	0.0791518	0.474387
rs893394	genus.Intestinibacter.id.11345.summary.txt.gz	G	A	G	A	0.0583322	0.0130729	7.85038e-06	-0.0293389	0.0383037	0.443704
rs9348442	genus.Intestinibacter.id.11345.summary.txt.gz	C	T	C	T	0.099082	0.0221625	6.25936e-06	0.0289479	0.0567689	0.610103
rs1000888	genus.Intestinimonas.id.2062.summary.txt.gz	C	G	C	G	-0.0585038	0.013219	9.71299e-06	0.0505462	0.0398962	0.205176
rs10262702	genus.Intestinimonas.id.2062.summary.txt.gz	T	C	T	C	0.0918017	0.0194885	2.06073e-06	-0.0194937	0.0569172	0.73198
rs11258178	genus.Intestinimonas.id.2062.summary.txt.gz	A	G	A	G	0.0660742	0.0134139	6.98195e-07	-0.0568624	0.0377176	0.131662
rs11928843	genus.Intestinimonas.id.2062.summary.txt.gz	G	A	G	A	-0.0607331	0.0132035	4.20567e-06	-0.0270681	0.0378285	0.47427
rs12226153	genus.Intestinimonas.id.2062.summary.txt.gz	A	G	A	G	-0.151142	0.0306922	5.12171e-07	0.232209	0.164101	0.157057
rs12566247	genus.Intestinimonas.id.2062.summary.txt.gz	T	A	T	A	0.0637084	0.0135355	2.19054e-06	0.0171345	0.0380924	0.652845
rs17067892	genus.Intestinimonas.id.2062.summary.txt.gz	C	T	C	T	0.107194	0.0250013	6.37926e-06	0.0568722	0.0665439	0.392741
rs1859797	genus.Intestinimonas.id.2062.summary.txt.gz	G	A	G	A	0.060368	0.0131793	4.12235e-06	0.0102572	0.0377859	0.786039
rs2276760	genus.Intestinimonas.id.2062.summary.txt.gz	A	G	A	G	-0.0685234	0.0152546	7.84062e-06	0.0531256	0.0441163	0.228505
rs2731794	genus.Intestinimonas.id.2062.summary.txt.gz	C	T	C	T	0.120632	0.0257529	1.91744e-06	-0.133385	0.102968	0.19518
rs2930225	genus.Intestinimonas.id.2062.summary.txt.gz	G	T	G	T	0.0729524	0.0152948	1.34622e-06	0.0326712	0.0446843	0.464683
rs4113676	genus.Intestinimonas.id.2062.summary.txt.gz	A	C	A	C	-0.218507	0.0490152	7.41635e-06	0.0333383	0.165788	0.840628
rs4784055	genus.Intestinimonas.id.2062.summary.txt.gz	T	C	T	C	-0.175324	0.038599	8.71812e-07	0.0670965	0.0870774	0.44098
rs62240188	genus.Intestinimonas.id.2062.summary.txt.gz	G	A	G	A	0.130074	0.0267179	2.20308e-06	0.021729	0.0645694	0.736477
rs6934519	genus.Intestinimonas.id.2062.summary.txt.gz	C	T	C	T	0.0692373	0.0151154	8.56956e-06	0.0442769	0.0430163	0.303337
rs716604	genus.Intestinimonas.id.2062.summary.txt.gz	A	G	A	G	0.0818068	0.0165992	8.5663e-07	0.00486032	0.0447369	0.913486
rs7170984	genus.Intestinimonas.id.2062.summary.txt.gz	T	C	T	C	-0.0658116	0.0140767	2.98356e-06	0.0712921	0.0418767	0.0886748
rs72982915	genus.Intestinimonas.id.2062.summary.txt.gz	C	T	C	T	0.183158	0.0402743	4.91157e-06	0.142244	0.0821656	0.083418
rs994794	genus.Intestinimonas.id.2062.summary.txt.gz	G	C	G	C	-0.141905	0.0315074	7.30503e-06	0.0225187	0.108343	0.835348
rs1031599	genus.Lachnoclostridium.id.11308.summary.txt.gz	G	T	G	T	-0.078627	0.0175644	6.31376e-06	-0.0733348	0.0772136	0.342232
rs12566975	genus.Lachnoclostridium.id.11308.summary.txt.gz	T	C	T	C	-0.0468097	0.0105787	9.57204e-06	-0.0289691	0.0377709	0.4431
rs1528479	genus.Lachnoclostridium.id.11308.summary.txt.gz	G	A	G	A	-0.0497798	0.0111919	9.63976e-06	-0.058505	0.0390479	0.134059
rs1997204	genus.Lachnoclostridium.id.11308.summary.txt.gz	T	C	T	C	-0.108075	0.0242022	5.97081e-06	0.0121293	0.0916682	0.894733
rs2385421	genus.Lachnoclostridium.id.11308.summary.txt.gz	A	G	A	G	0.0746186	0.0180734	7.13717e-06	-0.0215199	0.0579539	0.710394
rs3821998	genus.Lachnoclostridium.id.11308.summary.txt.gz	C	A	C	A	-0.0864066	0.0192519	6.72052e-06	0.0117302	0.0617084	0.849238
rs6112314	genus.Lachnoclostridium.id.11308.summary.txt.gz	A	C	A	C	-0.0561715	0.0108174	2.43212e-07	-0.0335243	0.0399581	0.401477
rs615997	genus.Lachnoclostridium.id.11308.summary.txt.gz	T	C	T	C	0.0511752	0.0106491	2.02677e-06	0.031638	0.0375159	0.399049
rs61915992	genus.Lachnoclostridium.id.11308.summary.txt.gz	A	T	A	T	0.0803876	0.0172209	2.6727e-06	0.0287453	0.0534452	0.590682
rs62028349	genus.Lachnoclostridium.id.11308.summary.txt.gz	G	C	G	C	0.0469989	0.0105971	9.17043e-06	-0.051756	0.0379719	0.17288
rs62285313	genus.Lachnoclostridium.id.11308.summary.txt.gz	A	G	A	G	0.0864203	0.0181565	1.58331e-06	0.0190363	0.0641661	0.766717
rs72829893	genus.Lachnoclostridium.id.11308.summary.txt.gz	G	T	G	T	0.117472	0.0268103	5.57766e-06	0.0507024	0.0616753	0.411029
rs78068103	genus.Lachnoclostridium.id.11308.summary.txt.gz	A	G	A	G	0.0886199	0.0194248	3.66519e-06	0.0170696	0.0588672	0.771841
rs789029	genus.Lachnoclostridium.id.11308.summary.txt.gz	C	T	C	T	-0.0641288	0.0137974	3.75328e-06	-0.0673821	0.0541603	0.213454
rs13157098	genus.Lachnospira.id.2004.summary.txt.gz	A	G	A	G	-0.0768058	0.0155312	5.99315e-07	0.0115891	0.0509087	0.819922
rs159484	genus.Lachnospira.id.2004.summary.txt.gz	G	A	G	A	0.0794668	0.0176999	6.67622e-06	0.00928196	0.0722409	0.897764
rs2326833	genus.Lachnospira.id.2004.summary.txt.gz	C	G	C	G	-0.078495	0.017109	4.59648e-06	0.0688504	0.0515343	0.181545
rs2520509	genus.Lachnospira.id.2004.summary.txt.gz	A	G	A	G	0.0519063	0.011578	7.41854e-06	-0.0351965	0.0413831	0.395045
rs4686798	genus.Lachnospira.id.2004.summary.txt.gz	T	C	T	C	0.0531826	0.0113747	2.73936e-06	0.0177647	0.0391566	0.650058
rs4923324	genus.Lachnospira.id.2004.summary.txt.gz	G	A	G	A	-0.0617321	0.0133387	2.43593e-06	0.086587	0.0511303	0.0903691
rs56791201	genus.Lachnospira.id.2004.summary.txt.gz	T	C	T	C	0.051823	0.0110697	2.92823e-06	-0.00439147	0.0390948	0.910563
rs113859143	genus.LachnospiraceaeFCS020group.id.11314.summary.txt.gz	G	C	G	C	-0.108906	0.0242055	2.5545e-06	0.0431034	0.0810079	0.594664
rs12078956	genus.LachnospiraceaeFCS020group.id.11314.summary.txt.gz	C	G	C	G	0.106101	0.0222904	2.15431e-06	0.0207397	0.0605787	0.732079
rs1254846	genus.LachnospiraceaeFCS020group.id.11314.summary.txt.gz	G	A	G	A	0.105963	0.0232501	5.59664e-06	0.0221323	0.0536581	0.679995
rs1363769	genus.LachnospiraceaeFCS020group.id.11314.summary.txt.gz	T	C	T	C	-0.200628	0.0449372	1.58163e-06	0.131404	0.107887	0.223235
rs2322265	genus.LachnospiraceaeFCS020group.id.11314.summary.txt.gz	C	T	C	T	-0.0666305	0.0141577	5.20809e-06	0.0497869	0.0427528	0.244209
rs2862811	genus.LachnospiraceaeFCS020group.id.11314.summary.txt.gz	T	C	T	C	0.0564927	0.0121736	3.91911e-06	-0.0263319	0.041155	0.522288
rs35035870	genus.LachnospiraceaeFCS020group.id.11314.summary.txt.gz	T	C	T	C	-0.190615	0.0414403	2.62028e-06	-0.0374354	0.0968032	0.698966
rs369444	genus.LachnospiraceaeFCS020group.id.11314.summary.txt.gz	C	G	C	G	0.125481	0.0259008	3.14826e-06	-0.0293071	0.0728269	0.687374
rs3999074	genus.LachnospiraceaeFCS020group.id.11314.summary.txt.gz	G	T	G	T	-0.0550587	0.0121847	6.55048e-06	-0.0380995	0.0377731	0.313147
rs4452603	genus.LachnospiraceaeFCS020group.id.11314.summary.txt.gz	T	G	T	G	0.0604208	0.0135965	8.9819e-06	-0.00178287	0.0425204	0.966555
rs62140927	genus.LachnospiraceaeFCS020group.id.11314.summary.txt.gz	C	T	C	T	0.0613709	0.0131055	2.3794e-06	-0.0208998	0.0401597	0.602772
rs7249113	genus.LachnospiraceaeFCS020group.id.11314.summary.txt.gz	G	A	G	A	0.0679483	0.0133496	3.72097e-07	-0.0222004	0.0412267	0.590234
rs72793667	genus.LachnospiraceaeFCS020group.id.11314.summary.txt.gz	A	G	A	G	-0.116881	0.0246589	1.63421e-06	0.0702975	0.0971979	0.469532
rs9308097	genus.LachnospiraceaeFCS020group.id.11314.summary.txt.gz	A	G	A	G	0.055381	0.0123659	7.4729e-06	-0.0685892	0.0376653	0.0686041
rs9788306	genus.LachnospiraceaeFCS020group.id.11314.summary.txt.gz	C	T	C	T	-0.062804	0.0130744	1.38618e-06	0.0126572	0.0415717	0.760771
rs9919338	genus.LachnospiraceaeFCS020group.id.11314.summary.txt.gz	G	C	G	C	-0.0553339	0.0120621	4.90667e-06	0.0309553	0.0378137	0.412999
rs117467633	genus.LachnospiraceaeNC2004group.id.11316.summary.txt.gz	T	C	T	C	-0.169687	0.0383169	9.13317e-06	0.018071	0.0976184	0.853136
rs12127733	genus.LachnospiraceaeNC2004group.id.11316.summary.txt.gz	G	A	G	A	0.115182	0.0246006	3.10594e-06	-0.026158	0.049024	0.593634
rs12208226	genus.LachnospiraceaeNC2004group.id.11316.summary.txt.gz	C	A	C	A	-0.154739	0.0340372	9.7484e-06	0.0613526	0.0607269	0.31235
rs12863463	genus.LachnospiraceaeNC2004group.id.11316.summary.txt.gz	G	A	G	A	-0.156365	0.0345372	6.03984e-06	-0.0722535	0.0708878	0.308077
rs17067076	genus.LachnospiraceaeNC2004group.id.11316.summary.txt.gz	G	A	G	A	-0.154631	0.0352194	5.61206e-06	0.124569	0.0588461	0.0342713
rs1929743	genus.LachnospiraceaeNC2004group.id.11316.summary.txt.gz	T	C	T	C	0.0837206	0.0190318	9.0551e-06	-0.0487494	0.0398349	0.221032
rs3756315	genus.LachnospiraceaeNC2004group.id.11316.summary.txt.gz	A	G	A	G	-0.0883469	0.0188397	3.32583e-06	0.0712284	0.0411635	0.0835622
rs6116753	genus.LachnospiraceaeNC2004group.id.11316.summary.txt.gz	G	A	G	A	0.0994748	0.0209139	2.9225e-06	0.0318433	0.0491599	0.517147
rs2861203	genus.LachnospiraceaeND3007group.id.11317.summary.txt.gz	G	A	G	A	0.0572304	0.0127279	7.36931e-06	-0.0581518	0.0412444	0.15856
rs72776675	genus.LachnospiraceaeND3007group.id.11317.summary.txt.gz	T	C	T	C	-0.0647067	0.014797	8.71689e-06	0.0570572	0.0500857	0.254624
rs9932954	genus.LachnospiraceaeND3007group.id.11317.summary.txt.gz	A	G	A	G	-0.0561864	0.0115984	1.24882e-06	0.0226821	0.0399228	0.569933
rs10952110	genus.LachnospiraceaeNK4A136group.id.11319.summary.txt.gz	G	T	G	T	0.0487709	0.0109614	9.08113e-06	-0.0285395	0.0379731	0.45231
rs11263806	genus.LachnospiraceaeNK4A136group.id.11319.summary.txt.gz	A	G	A	G	-0.0524615	0.0116758	5.06517e-06	-0.0684571	0.03971	0.0847208
rs12362320	genus.LachnospiraceaeNK4A136group.id.11319.summary.txt.gz	G	C	G	C	0.0573168	0.0115466	8.04224e-07	0.0207517	0.0382189	0.587151
rs12611395	genus.LachnospiraceaeNK4A136group.id.11319.summary.txt.gz	A	G	A	G	-0.0902532	0.0199652	5.83039e-06	0.0744525	0.0617087	0.227619
rs160061	genus.LachnospiraceaeNK4A136group.id.11319.summary.txt.gz	A	G	A	G	0.0513831	0.0108094	2.12198e-06	0.00893508	0.0376425	0.812372
rs2880566	genus.LachnospiraceaeNK4A136group.id.11319.summary.txt.gz	T	C	T	C	0.0599578	0.0134693	5.61428e-06	-0.0238516	0.0534282	0.655291
rs4955932	genus.LachnospiraceaeNK4A136group.id.11319.summary.txt.gz	T	C	T	C	-0.0492283	0.0109388	7.05426e-06	0.0884766	0.0388922	0.0229108
rs59805249	genus.LachnospiraceaeNK4A136group.id.11319.summary.txt.gz	T	C	T	C	0.0936162	0.0207982	9.45385e-06	0.0371361	0.064742	0.566238
rs68104925	genus.LachnospiraceaeNK4A136group.id.11319.summary.txt.gz	T	C	T	C	-0.0549104	0.0115385	2.36779e-06	-0.0377945	0.0408751	0.355157
rs7073658	genus.LachnospiraceaeNK4A136group.id.11319.summary.txt.gz	T	G	T	G	-0.0499621	0.0109693	5.2691e-06	-0.0536558	0.0377646	0.155376
rs73044693	genus.LachnospiraceaeNK4A136group.id.11319.summary.txt.gz	A	G	A	G	-0.10758	0.0229884	3.57256e-06	0.111067	0.0744177	0.135572
rs7616165	genus.LachnospiraceaeNK4A136group.id.11319.summary.txt.gz	G	T	G	T	-0.230542	0.0483465	2.77391e-06	0.0818179	0.120397	0.496776
rs76193507	genus.LachnospiraceaeNK4A136group.id.11319.summary.txt.gz	A	G	A	G	-0.22973	0.0499776	2.9309e-06	0.031771	0.0667756	0.634226
rs7832116	genus.LachnospiraceaeNK4A136group.id.11319.summary.txt.gz	A	G	A	G	-0.0714756	0.0151703	3.57084e-06	0.0904439	0.0564618	0.109187
rs954878	genus.LachnospiraceaeNK4A136group.id.11319.summary.txt.gz	A	G	A	G	-0.0520656	0.0109082	1.78203e-06	0.0197916	0.0389211	0.6111
rs12131224	genus.LachnospiraceaeUCG001.id.11321.summary.txt.gz	C	T	C	T	0.117095	0.02591	7.39863e-06	-0.0620704	0.060341	0.303639
rs2050911	genus.LachnospiraceaeUCG001.id.11321.summary.txt.gz	G	A	G	A	0.0751466	0.0153934	1.10648e-06	-0.0637275	0.0397118	0.108549
rs2371284	genus.LachnospiraceaeUCG001.id.11321.summary.txt.gz	T	C	T	C	-0.0761893	0.0170127	7.55967e-06	-0.0552308	0.044932	0.218994
rs437876	genus.LachnospiraceaeUCG001.id.11321.summary.txt.gz	T	C	T	C	0.0784637	0.0144768	7.1655e-08	0.0579146	0.0394391	0.141981
rs4981345	genus.LachnospiraceaeUCG001.id.11321.summary.txt.gz	T	C	T	C	-0.0681973	0.0149831	6.08596e-06	0.0769611	0.0401225	0.0550909
rs62496417	genus.LachnospiraceaeUCG001.id.11321.summary.txt.gz	T	G	T	G	-0.0748504	0.0165681	5.87504e-06	0.0679715	0.0457485	0.137341
rs7213933	genus.LachnospiraceaeUCG001.id.11321.summary.txt.gz	T	A	T	A	-0.0816269	0.01838	9.01671e-06	-0.0351916	0.0516845	0.49594
rs74034332	genus.LachnospiraceaeUCG001.id.11321.summary.txt.gz	G	A	G	A	0.168045	0.0382637	3.33351e-06	-0.075571	0.077636	0.330354
rs78848836	genus.LachnospiraceaeUCG001.id.11321.summary.txt.gz	A	G	A	G	-0.118868	0.0259753	3.38171e-06	0.0372382	0.0617116	0.546228
rs79476906	genus.LachnospiraceaeUCG001.id.11321.summary.txt.gz	T	A	T	A	-0.087088	0.0197008	8.27425e-06	0.0297441	0.0523644	0.57002
rs8104225	genus.LachnospiraceaeUCG001.id.11321.summary.txt.gz	A	G	A	G	0.0892098	0.0197665	8.04216e-06	-0.0193278	0.0456242	0.671836
rs9403580	genus.LachnospiraceaeUCG001.id.11321.summary.txt.gz	C	T	C	T	0.107801	0.0229777	3.46785e-06	0.139488	0.0558547	0.012513
rs985416	genus.LachnospiraceaeUCG001.id.11321.summary.txt.gz	C	T	C	T	0.0970258	0.0181807	1.45591e-07	-0.0230752	0.0490025	0.637713
rs11128180	genus.LachnospiraceaeUCG004.id.11324.summary.txt.gz	A	G	A	G	0.0648288	0.0140126	4.51737e-06	0.00961804	0.0444177	0.82857
rs12072562	genus.LachnospiraceaeUCG004.id.11324.summary.txt.gz	T	C	T	C	0.133104	0.0303566	7.0737e-06	0.0751726	0.0973307	0.439912
rs12673420	genus.LachnospiraceaeUCG004.id.11324.summary.txt.gz	G	A	G	A	0.0554351	0.0118375	2.98079e-06	-0.0303023	0.0376304	0.420669
rs12747809	genus.LachnospiraceaeUCG004.id.11324.summary.txt.gz	G	A	G	A	-0.062197	0.0125685	8.64875e-07	0.0256566	0.0419413	0.540719
rs12894272	genus.LachnospiraceaeUCG004.id.11324.summary.txt.gz	A	G	A	G	0.0579792	0.0125229	4.33949e-06	-0.113733	0.0398757	0.004342
rs233486	genus.LachnospiraceaeUCG004.id.11324.summary.txt.gz	A	G	A	G	-0.0799088	0.017766	6.28457e-06	0.041708	0.0543496	0.442842
rs2444793	genus.LachnospiraceaeUCG004.id.11324.summary.txt.gz	C	T	C	T	-0.0542433	0.0118188	4.77076e-06	0.0161099	0.0385507	0.676028
rs2706242	genus.LachnospiraceaeUCG004.id.11324.summary.txt.gz	G	C	G	C	-0.0901399	0.0199712	9.83848e-06	0.0644797	0.0671776	0.337136
rs2726805	genus.LachnospiraceaeUCG004.id.11324.summary.txt.gz	A	G	A	G	0.0548397	0.0120844	6.30399e-06	-0.00654262	0.0380944	0.863636
rs2882478	genus.LachnospiraceaeUCG004.id.11324.summary.txt.gz	G	A	G	A	-0.0577091	0.0118338	1.20811e-06	0.0350119	0.0379085	0.3557
rs35182105	genus.LachnospiraceaeUCG004.id.11324.summary.txt.gz	A	G	A	G	-0.109724	0.024221	4.86508e-06	0.0573809	0.0831441	0.490107
rs62256516	genus.LachnospiraceaeUCG004.id.11324.summary.txt.gz	G	A	G	A	0.0592366	0.0132222	9.84509e-06	0.00480087	0.0438287	0.912777
rs6656451	genus.LachnospiraceaeUCG004.id.11324.summary.txt.gz	C	T	C	T	-0.05436	0.011947	5.56781e-06	-0.0422937	0.0376247	0.260973
rs7629954	genus.LachnospiraceaeUCG004.id.11324.summary.txt.gz	A	G	A	G	0.108441	0.023825	5.77222e-06	-0.103189	0.0913046	0.258409
rs10741777	genus.LachnospiraceaeUCG008.id.11328.summary.txt.gz	T	C	T	C	-0.0973842	0.0194791	7.68659e-07	-0.0212374	0.0407944	0.60265
rs10751237	genus.LachnospiraceaeUCG008.id.11328.summary.txt.gz	A	C	A	C	-0.082075	0.0174377	3.17052e-06	-0.037786	0.0408924	0.355468
rs10793103	genus.LachnospiraceaeUCG008.id.11328.summary.txt.gz	C	T	C	T	0.0974344	0.0181279	9.34937e-08	0.0276438	0.0378461	0.46513
rs10801803	genus.LachnospiraceaeUCG008.id.11328.summary.txt.gz	G	A	G	A	-0.117029	0.0243085	1.40029e-06	-0.0613035	0.0536912	0.253546
rs11236216	genus.LachnospiraceaeUCG008.id.11328.summary.txt.gz	T	C	T	C	0.083842	0.0176709	2.34964e-06	0.0161538	0.0381023	0.671597
rs13024781	genus.LachnospiraceaeUCG008.id.11328.summary.txt.gz	T	C	T	C	-0.0798769	0.0168846	2.29166e-06	0.00014886	0.0377915	0.996857
rs57091572	genus.LachnospiraceaeUCG008.id.11328.summary.txt.gz	A	G	A	G	-0.110443	0.0235801	2.85822e-06	0.0383569	0.0554793	0.489331
rs61944774	genus.LachnospiraceaeUCG008.id.11328.summary.txt.gz	A	G	A	G	0.179838	0.0393797	6.34122e-06	-0.0609224	0.0841568	0.469118
rs62277846	genus.LachnospiraceaeUCG008.id.11328.summary.txt.gz	C	T	C	T	0.102292	0.0212319	1.58892e-06	-0.0233833	0.0478758	0.625255
rs67078837	genus.LachnospiraceaeUCG008.id.11328.summary.txt.gz	T	C	T	C	-0.0845848	0.0170693	7.68189e-07	0.0211761	0.0382173	0.579513
rs75356640	genus.LachnospiraceaeUCG008.id.11328.summary.txt.gz	G	A	G	A	0.136523	0.0303128	9.83206e-06	0.0182249	0.0572351	0.750165
rs955844	genus.LachnospiraceaeUCG008.id.11328.summary.txt.gz	A	C	A	C	0.112064	0.0228369	1.80994e-06	0.127791	0.054144	0.0182642
rs9873555	genus.LachnospiraceaeUCG008.id.11328.summary.txt.gz	G	C	G	C	-0.121162	0.0233467	2.41343e-07	-0.0349072	0.0587206	0.552203
rs10414815	genus.LachnospiraceaeUCG010.id.11330.summary.txt.gz	T	C	T	C	0.10453	0.0230253	4.23977e-06	-0.0221634	0.0908808	0.807329
rs11192447	genus.LachnospiraceaeUCG010.id.11330.summary.txt.gz	A	G	A	G	0.126592	0.024345	4.68957e-07	0.0266271	0.0867797	0.758969
rs17730011	genus.LachnospiraceaeUCG010.id.11330.summary.txt.gz	G	A	G	A	-0.0702357	0.015706	7.84597e-06	-0.0506472	0.045862	0.269447
rs2833528	genus.LachnospiraceaeUCG010.id.11330.summary.txt.gz	C	T	C	T	-0.0562148	0.0127763	9.9199e-06	-0.0107151	0.0390073	0.783552
rs336138	genus.LachnospiraceaeUCG010.id.11330.summary.txt.gz	G	T	G	T	0.0779543	0.0171865	7.48417e-06	0.022457	0.0591394	0.704146
rs4576377	genus.LachnospiraceaeUCG010.id.11330.summary.txt.gz	A	C	A	C	-0.0572001	0.0127043	7.63056e-06	0.00571171	0.0389593	0.883442
rs72761829	genus.LachnospiraceaeUCG010.id.11330.summary.txt.gz	A	T	A	T	0.111884	0.0238893	2.57651e-06	-0.0959802	0.0662113	0.147169
rs72894957	genus.LachnospiraceaeUCG010.id.11330.summary.txt.gz	G	A	G	A	0.222263	0.0486425	5.68428e-06	0.173882	0.126237	0.168382
rs74315802	genus.LachnospiraceaeUCG010.id.11330.summary.txt.gz	G	T	G	T	0.0867262	0.0183477	3.19006e-06	0.0245371	0.0491376	0.61753
rs9981767	genus.LachnospiraceaeUCG010.id.11330.summary.txt.gz	A	C	A	C	0.0655062	0.0131994	9.96373e-07	0.00136774	0.0433171	0.974811
rs12693845	genus.Lactobacillus.id.1837.summary.txt.gz	C	T	C	T	-0.0805447	0.0177429	8.9632e-06	0.0542326	0.0387891	0.162071
rs1530559	genus.Lactobacillus.id.1837.summary.txt.gz	G	A	G	A	0.0804001	0.0178207	4.93109e-06	-0.000790903	0.0379278	0.983363
rs16861661	genus.Lactobacillus.id.1837.summary.txt.gz	G	A	G	A	-0.183147	0.038148	1.2781e-06	-0.0309297	0.0761933	0.684788
rs328312	genus.Lactobacillus.id.1837.summary.txt.gz	T	A	T	A	0.0815092	0.0169441	1.40618e-06	-0.000233734	0.0376971	0.995053
rs6092149	genus.Lactobacillus.id.1837.summary.txt.gz	A	T	A	T	-0.0801344	0.017149	3.29042e-06	-0.0458299	0.0382125	0.230394
rs62314653	genus.Lactobacillus.id.1837.summary.txt.gz	C	A	C	A	0.187692	0.0394585	2.24383e-06	-0.00265683	0.080019	0.973513
rs7399658	genus.Lactobacillus.id.1837.summary.txt.gz	G	A	G	A	-0.107134	0.0221883	3.12099e-06	-0.0303748	0.0489387	0.534817
rs77478751	genus.Lactobacillus.id.1837.summary.txt.gz	A	G	A	G	-0.219886	0.0475759	7.32705e-06	-0.0014784	0.0586973	0.979906
rs921925	genus.Lactobacillus.id.1837.summary.txt.gz	A	C	A	C	0.0985077	0.0203229	9.71665e-07	0.0286346	0.0460442	0.534011
rs10417872	genus.Lactococcus.id.1851.summary.txt.gz	T	G	T	G	0.118306	0.024522	1.28678e-06	0.0167307	0.0416258	0.687735
rs123059	genus.Lactococcus.id.1851.summary.txt.gz	T	C	T	C	-0.13671	0.0274694	1.26562e-06	-0.00702547	0.0457067	0.87784
rs12621813	genus.Lactococcus.id.1851.summary.txt.gz	G	A	G	A	0.108423	0.0239978	6.60829e-06	0.00651624	0.0427165	0.878756
rs17168302	genus.Lactococcus.id.1851.summary.txt.gz	G	A	G	A	0.191857	0.0424761	6.28602e-06	-0.0132443	0.061056	0.82827
rs2293361	genus.Lactococcus.id.1851.summary.txt.gz	C	T	C	T	-0.199221	0.0430969	1.39593e-06	-0.0696498	0.084093	0.407531
rs34757988	genus.Lactococcus.id.1851.summary.txt.gz	G	C	G	C	0.122294	0.0228976	8.95039e-08	0.00398213	0.0387271	0.918102
rs4766997	genus.Lactococcus.id.1851.summary.txt.gz	C	T	C	T	0.114599	0.023839	2.06145e-06	-0.0152691	0.0379718	0.687599
rs55910161	genus.Lactococcus.id.1851.summary.txt.gz	C	T	C	T	0.146426	0.0307367	2.36214e-06	-0.0461068	0.0598961	0.44143
rs6674304	genus.Lactococcus.id.1851.summary.txt.gz	C	T	C	T	0.200758	0.0442121	6.17759e-06	-0.00357936	0.0981212	0.9709
rs757872	genus.Lactococcus.id.1851.summary.txt.gz	G	C	G	C	0.140799	0.027582	4.36882e-07	-0.0650286	0.0503695	0.196693
rs11620597	genus.Marvinbryantia.id.2005.summary.txt.gz	T	C	T	C	0.119479	0.0271688	7.80178e-06	-0.124189	0.123168	0.313314
rs11645029	genus.Marvinbryantia.id.2005.summary.txt.gz	G	C	G	C	-0.060618	0.0131551	4.14752e-06	-0.0103735	0.0377364	0.783397
rs1187983	genus.Marvinbryantia.id.2005.summary.txt.gz	C	T	C	T	-0.0935456	0.0193174	2.02427e-06	0.0459002	0.0617771	0.457483
rs146541147	genus.Marvinbryantia.id.2005.summary.txt.gz	G	A	G	A	0.118845	0.0268423	6.86288e-06	0.0716573	0.105728	0.497931
rs2724813	genus.Marvinbryantia.id.2005.summary.txt.gz	A	G	A	G	-0.0840769	0.0167551	6.28451e-07	0.0611036	0.0443298	0.168083
rs2842896	genus.Marvinbryantia.id.2005.summary.txt.gz	C	T	C	T	-0.0649396	0.0131146	7.25363e-07	-0.0503423	0.0384214	0.190105
rs2863363	genus.Marvinbryantia.id.2005.summary.txt.gz	A	G	A	G	0.0634861	0.0136323	3.11281e-06	-0.0318475	0.0438418	0.467582
rs3125832	genus.Marvinbryantia.id.2005.summary.txt.gz	A	C	A	C	0.0679323	0.015012	5.02731e-06	-0.0551676	0.0451447	0.221701
rs3991048	genus.Marvinbryantia.id.2005.summary.txt.gz	G	T	G	T	0.0591462	0.0132536	7.0865e-06	-0.0128774	0.0392242	0.742682
rs61884471	genus.Marvinbryantia.id.2005.summary.txt.gz	G	A	G	A	0.124426	0.0248431	1.01163e-06	-0.00468281	0.0602211	0.938019
rs72948274	genus.Marvinbryantia.id.2005.summary.txt.gz	A	C	A	C	-0.126354	0.0272212	3.2591e-06	-0.0194718	0.0769559	0.800249
rs8006832	genus.Marvinbryantia.id.2005.summary.txt.gz	G	T	G	T	-0.0952415	0.0216699	6.58083e-06	-0.0116651	0.0651035	0.857798
rs10202904	genus.Methanobrevibacter.id.123.summary.txt.gz	T	G	T	G	-0.112811	0.0239106	3.08549e-06	-0.0197283	0.0383957	0.607382
rs11018665	genus.Methanobrevibacter.id.123.summary.txt.gz	A	T	A	T	0.113013	0.0254343	7.03099e-06	0.0503032	0.0440887	0.253889
rs1334944	genus.Methanobrevibacter.id.123.summary.txt.gz	T	C	T	C	0.115197	0.0255492	7.6138e-06	0.0487768	0.0418983	0.244354
rs4779844	genus.Methanobrevibacter.id.123.summary.txt.gz	G	C	G	C	0.109639	0.0247979	9.28281e-06	0.0358491	0.039674	0.366212
rs4802933	genus.Methanobrevibacter.id.123.summary.txt.gz	A	G	A	G	-0.135628	0.0308139	9.73818e-06	0.0155901	0.0446899	0.727202
rs6776814	genus.Methanobrevibacter.id.123.summary.txt.gz	T	C	T	C	-0.188956	0.0419905	8.04905e-06	0.0245231	0.134789	0.855633
rs76029318	genus.Methanobrevibacter.id.123.summary.txt.gz	T	C	T	C	0.222849	0.0454319	1.07552e-06	0.00854445	0.0782186	0.913014
rs894996	genus.Methanobrevibacter.id.123.summary.txt.gz	C	A	C	A	0.214213	0.0456045	3.81567e-06	0.00267817	0.0740341	0.971143
rs10093869	genus.Odoribacter.id.952.summary.txt.gz	A	G	A	G	-0.0577795	0.0125389	3.67441e-06	-0.000640756	0.0381036	0.986583
rs10423795	genus.Odoribacter.id.952.summary.txt.gz	C	T	C	T	0.0550695	0.0121164	6.57936e-06	0.0164464	0.0388095	0.67173
rs16918425	genus.Odoribacter.id.952.summary.txt.gz	A	T	A	T	0.0999781	0.0223785	8.85048e-06	-0.0159568	0.0882736	0.856552
rs28417404	genus.Odoribacter.id.952.summary.txt.gz	A	G	A	G	-0.0726896	0.0161372	3.68032e-06	-0.0460204	0.0637422	0.470309
rs4793970	genus.Odoribacter.id.952.summary.txt.gz	A	G	A	G	-0.0576329	0.0129154	6.02696e-06	0.0104422	0.0393059	0.790497
rs503751	genus.Odoribacter.id.952.summary.txt.gz	C	G	C	G	0.0618294	0.0118887	2.07625e-07	0.0178344	0.0376357	0.635593
rs6856150	genus.Odoribacter.id.952.summary.txt.gz	G	A	G	A	0.0881922	0.0194146	6.0595e-06	0.0161585	0.0573384	0.778089
rs77779484	genus.Odoribacter.id.952.summary.txt.gz	G	A	G	A	-0.133489	0.0268526	6.56256e-07	-0.0792027	0.078776	0.314697
rs1035588	genus.Olsenella.id.822.summary.txt.gz	A	G	A	G	-0.108148	0.0236848	4.85501e-06	-0.01427	0.0390762	0.714974
rs17148768	genus.Olsenella.id.822.summary.txt.gz	G	A	G	A	0.140434	0.0295602	2.1984e-06	0.060609	0.0507811	0.23266
rs2759329	genus.Olsenella.id.822.summary.txt.gz	G	A	G	A	-0.111131	0.0237218	3.43201e-06	0.00321977	0.0389832	0.934174
rs35225860	genus.Olsenella.id.822.summary.txt.gz	A	G	A	G	-0.223604	0.0482391	3.87041e-06	0.0112144	0.0966009	0.907581
rs61090148	genus.Olsenella.id.822.summary.txt.gz	A	G	A	G	-0.104783	0.0231343	6.43728e-06	-0.0277102	0.0381021	0.467066
rs62112538	genus.Olsenella.id.822.summary.txt.gz	C	T	C	T	-0.19943	0.0407033	1.1882e-06	-0.0926675	0.0604976	0.125583
rs7540303	genus.Olsenella.id.822.summary.txt.gz	C	T	C	T	0.108044	0.023638	5.32027e-06	0.041495	0.0388911	0.285993
rs8066522	genus.Olsenella.id.822.summary.txt.gz	G	A	G	A	-0.106529	0.0240379	9.70095e-06	-0.0666011	0.0402016	0.0975843
rs9460691	genus.Olsenella.id.822.summary.txt.gz	C	A	C	A	0.119966	0.0268645	7.28354e-06	-0.011474	0.0480188	0.811145
rs11627628	genus.Oscillibacter.id.2063.summary.txt.gz	T	C	T	C	0.143961	0.0290223	1.0092e-06	0.138845	0.0710203	0.0505825
rs11990279	genus.Oscillibacter.id.2063.summary.txt.gz	T	C	T	C	-0.0824934	0.0180457	4.94298e-06	-0.018921	0.0471504	0.688207
rs12417956	genus.Oscillibacter.id.2063.summary.txt.gz	C	G	C	G	0.0785431	0.0174075	6.02626e-06	-0.0654832	0.0420235	0.119173
rs12649930	genus.Oscillibacter.id.2063.summary.txt.gz	T	G	T	G	0.121589	0.0259612	4.09379e-06	0.0733423	0.0622391	0.238639
rs133832	genus.Oscillibacter.id.2063.summary.txt.gz	A	C	A	C	-0.0795527	0.0162411	1.14719e-06	-0.0650381	0.0419874	0.121384
rs137917150	genus.Oscillibacter.id.2063.summary.txt.gz	T	A	T	A	-0.174992	0.0388394	4.61985e-06	0.00238508	0.0655062	0.970955
rs16866406	genus.Oscillibacter.id.2063.summary.txt.gz	A	G	A	G	0.0988765	0.0208795	3.07821e-06	-0.0642191	0.0522806	0.219314
rs234108	genus.Oscillibacter.id.2063.summary.txt.gz	A	G	A	G	0.0749553	0.0152632	9.16336e-07	-0.0613476	0.0383665	0.109823
rs36095275	genus.Oscillibacter.id.2063.summary.txt.gz	C	T	C	T	-0.0752368	0.0156861	1.39627e-06	0.00363362	0.0383143	0.924444
rs4506202	genus.Oscillibacter.id.2063.summary.txt.gz	A	G	A	G	-0.0711323	0.0152261	3.20825e-06	-0.0176472	0.0378694	0.641214
rs61883564	genus.Oscillibacter.id.2063.summary.txt.gz	A	G	A	G	-0.101351	0.0221016	3.38712e-06	0.0055835	0.0548686	0.918946
rs6901560	genus.Oscillibacter.id.2063.summary.txt.gz	C	G	C	G	0.0855032	0.018693	6.20951e-06	-0.0555294	0.0483995	0.251252
rs75453768	genus.Oscillibacter.id.2063.summary.txt.gz	G	T	G	T	0.12212	0.0268629	5.34738e-06	0.123985	0.063692	0.0515798
rs761240	genus.Oscillibacter.id.2063.summary.txt.gz	T	G	T	G	-0.17664	0.0388812	2.03841e-06	0.0404714	0.0892971	0.650389
rs9393920	genus.Oscillibacter.id.2063.summary.txt.gz	A	G	A	G	-0.0744662	0.0151081	9.92237e-07	0.0343325	0.0387287	0.375354
rs12206468	genus.Oscillospira.id.2064.summary.txt.gz	G	A	G	A	-0.133016	0.0269733	1.04222e-06	0.0685793	0.0704757	0.330508
rs12925026	genus.Oscillospira.id.2064.summary.txt.gz	T	C	T	C	0.13559	0.030678	9.31021e-06	-0.0317017	0.0814911	0.69726
rs1954532	genus.Oscillospira.id.2064.summary.txt.gz	T	C	T	C	-0.0826246	0.0175252	2.26773e-06	-0.0685908	0.047156	0.145794
rs2211563	genus.Oscillospira.id.2064.summary.txt.gz	C	A	C	A	0.0819177	0.0181079	9.12193e-06	0.0411678	0.0416112	0.322495
rs28889936	genus.Oscillospira.id.2064.summary.txt.gz	A	C	A	C	0.114051	0.0252838	3.36585e-06	-0.0385043	0.0634244	0.543791
rs62422654	genus.Oscillospira.id.2064.summary.txt.gz	C	T	C	T	0.0898456	0.0198088	6.46754e-06	-0.0501553	0.0463271	0.278972
rs72866977	genus.Oscillospira.id.2064.summary.txt.gz	A	C	A	C	-0.130569	0.0281674	5.62701e-06	-0.0560651	0.0701242	0.423994
rs73038677	genus.Oscillospira.id.2064.summary.txt.gz	T	A	T	A	-0.08321	0.0168666	1.0943e-06	-0.192361	0.0568631	0.000717332
rs751183	genus.Oscillospira.id.2064.summary.txt.gz	T	C	T	C	-0.0774322	0.0172216	6.85127e-06	0.000518322	0.0485853	0.991488
rs8076323	genus.Oscillospira.id.2064.summary.txt.gz	A	G	A	G	0.0715392	0.0156539	5.61316e-06	-0.00144152	0.0400779	0.971308
rs10464997	genus.Oxalobacter.id.2978.summary.txt.gz	G	A	G	A	0.137691	0.0294804	3.29754e-06	0.0362906	0.0483301	0.452718
rs11108500	genus.Oxalobacter.id.2978.summary.txt.gz	A	G	A	G	-0.199099	0.0427327	3.74279e-06	0.0345379	0.0675992	0.609406
rs111966731	genus.Oxalobacter.id.2978.summary.txt.gz	T	C	T	C	0.213114	0.047162	7.29863e-06	-0.00926822	0.0671294	0.890189
rs1569853	genus.Oxalobacter.id.2978.summary.txt.gz	T	C	T	C	-0.138078	0.0296981	3.64501e-06	-0.0502106	0.057691	0.384117
rs36057338	genus.Oxalobacter.id.2978.summary.txt.gz	G	T	G	T	0.207847	0.0421439	8.79803e-07	0.150403	0.10558	0.154289
rs3862635	genus.Oxalobacter.id.2978.summary.txt.gz	C	T	C	T	-0.172142	0.0394026	9.18685e-06	0.040878	0.0656257	0.533353
rs4428215	genus.Oxalobacter.id.2978.summary.txt.gz	G	A	G	A	0.130293	0.0242237	7.51071e-08	-0.0506125	0.0432048	0.241416
rs6000536	genus.Oxalobacter.id.2978.summary.txt.gz	C	T	C	T	-0.130992	0.0253804	2.06054e-07	0.0396122	0.0504495	0.432346
rs6071435	genus.Oxalobacter.id.2978.summary.txt.gz	T	A	T	A	-0.105512	0.021489	1.07431e-06	0.00867344	0.0387309	0.822803
rs115602804	genus.Parabacteroides.id.954.summary.txt.gz	G	A	G	A	0.10308	0.0222736	1.93059e-06	0.0172371	0.0609998	0.777501
rs11965579	genus.Parabacteroides.id.954.summary.txt.gz	G	C	G	C	0.162824	0.0381863	8.86592e-06	0.0201044	0.127807	0.875006
rs3860755	genus.Parabacteroides.id.954.summary.txt.gz	G	C	G	C	0.0558784	0.0116625	1.71325e-06	-0.0106233	0.0404067	0.79262
rs4236095	genus.Parabacteroides.id.954.summary.txt.gz	G	A	G	A	0.0761961	0.0157042	1.93145e-06	0.083071	0.0620508	0.18065
rs6657302	genus.Parabacteroides.id.954.summary.txt.gz	T	C	T	C	-0.10452	0.0225521	9.75699e-06	-0.122495	0.0774197	0.1136
rs72893646	genus.Parabacteroides.id.954.summary.txt.gz	A	T	A	T	-0.0715594	0.0156668	8.83391e-06	0.0181931	0.0561832	0.746076
rs7298818	genus.Parabacteroides.id.954.summary.txt.gz	C	T	C	T	0.0888832	0.0200902	8.53629e-06	0.0214175	0.0620037	0.729777
rs10842464	genus.Paraprevotella.id.962.summary.txt.gz	T	C	T	C	-0.0758215	0.0172568	6.59715e-06	0.032007	0.0410374	0.435422
rs140997932	genus.Paraprevotella.id.962.summary.txt.gz	T	C	T	C	-0.162376	0.0354178	2.11119e-06	-0.0349264	0.0828718	0.673426
rs145020347	genus.Paraprevotella.id.962.summary.txt.gz	A	G	A	G	-0.12465	0.0262323	4.03009e-06	0.0824355	0.0534559	0.123044
rs17109926	genus.Paraprevotella.id.962.summary.txt.gz	A	G	A	G	-0.0988335	0.0216172	6.75279e-06	0.0666663	0.0423275	0.115254
rs17785622	genus.Paraprevotella.id.962.summary.txt.gz	A	G	A	G	0.248065	0.0524304	1.92659e-06	-0.127667	0.0977287	0.191437
rs2081023	genus.Paraprevotella.id.962.summary.txt.gz	A	G	A	G	-0.122561	0.0236507	2.638e-07	0.106125	0.0542313	0.0503593
rs3008582	genus.Paraprevotella.id.962.summary.txt.gz	T	C	T	C	0.10572	0.0227246	4.35989e-06	-0.0308334	0.0477255	0.518241
rs3801748	genus.Paraprevotella.id.962.summary.txt.gz	G	A	G	A	0.0779721	0.0171691	5.20177e-06	0.0328236	0.0391759	0.402113
rs4756632	genus.Paraprevotella.id.962.summary.txt.gz	G	T	G	T	-0.138905	0.0289897	3.81747e-06	0.0138115	0.0554724	0.803376
rs4767113	genus.Paraprevotella.id.962.summary.txt.gz	C	T	C	T	0.0882466	0.018382	2.14357e-06	-0.0264613	0.0402244	0.510639
rs7240324	genus.Paraprevotella.id.962.summary.txt.gz	T	G	T	G	-0.10229	0.0226948	5.95902e-06	-0.0607958	0.0437016	0.164178
rs9602779	genus.Paraprevotella.id.962.summary.txt.gz	A	C	A	C	-0.106692	0.0220263	6.92746e-07	0.0494348	0.043762	0.258633
rs9900242	genus.Paraprevotella.id.962.summary.txt.gz	A	G	A	G	-0.0852967	0.0175212	1.14068e-06	-0.0547093	0.0395889	0.166991
rs10899911	genus.Parasutterella.id.2892.summary.txt.gz	A	G	A	G	-0.0717102	0.0148151	1.15272e-06	0.0445479	0.0443645	0.315314
rs11715853	genus.Parasutterella.id.2892.summary.txt.gz	G	A	G	A	-0.0662952	0.0146114	6.22913e-06	-0.0222239	0.0412452	0.590008
rs1403396	genus.Parasutterella.id.2892.summary.txt.gz	A	T	A	T	-0.0756729	0.0159035	2.75519e-06	0.0289534	0.0459682	0.528788
rs2090816	genus.Parasutterella.id.2892.summary.txt.gz	A	C	A	C	0.0840967	0.0177315	2.89715e-06	-0.124093	0.049165	0.0116022
rs35414597	genus.Parasutterella.id.2892.summary.txt.gz	T	A	T	A	-0.0684946	0.0142143	1.51206e-06	-0.0168553	0.0413597	0.68362
rs55877868	genus.Parasutterella.id.2892.summary.txt.gz	A	C	A	C	-0.104458	0.0228089	2.87068e-06	0.0523913	0.0625731	0.402434
rs62273907	genus.Parasutterella.id.2892.summary.txt.gz	A	G	A	G	0.229468	0.0502262	5.88384e-06	-0.0983814	0.0749567	0.189348
rs6809952	genus.Parasutterella.id.2892.summary.txt.gz	G	A	G	A	-0.0684957	0.0150892	8.13349e-06	-0.0275901	0.0427979	0.519148
rs6828768	genus.Parasutterella.id.2892.summary.txt.gz	C	T	C	T	0.0636852	0.0132645	1.78328e-06	-0.0233703	0.0377166	0.535502
rs7303158	genus.Parasutterella.id.2892.summary.txt.gz	C	T	C	T	0.0646859	0.0134256	1.32776e-06	0.036591	0.0378475	0.333644
rs7311004	genus.Parasutterella.id.2892.summary.txt.gz	T	C	T	C	-0.0617522	0.0136438	5.92054e-06	-0.030547	0.0378942	0.420178
rs7572229	genus.Parasutterella.id.2892.summary.txt.gz	G	A	G	A	0.066273	0.0132736	6.31698e-07	-0.0140247	0.0377215	0.710045
rs78383039	genus.Parasutterella.id.2892.summary.txt.gz	T	C	T	C	-0.146315	0.0297119	1.57438e-06	0.0656904	0.0953381	0.490807
rs8039785	genus.Parasutterella.id.2892.summary.txt.gz	T	G	T	G	0.0618345	0.0133	3.62095e-06	0.0230427	0.0376694	0.540731
rs823424	genus.Parasutterella.id.2892.summary.txt.gz	G	A	G	A	-0.0713448	0.0156958	4.95295e-06	0.0496321	0.0432782	0.251458
rs10031059	genus.Peptococcus.id.2037.summary.txt.gz	T	C	T	C	-0.121167	0.0225844	1.23637e-07	0.0473617	0.0442187	0.284135
rs11001941	genus.Peptococcus.id.2037.summary.txt.gz	G	A	G	A	-0.195611	0.0392217	1.32858e-06	0.0326599	0.0665285	0.623486
rs11030569	genus.Peptococcus.id.2037.summary.txt.gz	A	T	A	T	-0.17402	0.0374133	3.12991e-06	0.0235976	0.0565877	0.676672
rs12069354	genus.Peptococcus.id.2037.summary.txt.gz	C	T	C	T	0.16763	0.03795	9.28339e-06	-0.115831	0.0778999	0.137036
rs2054133	genus.Peptococcus.id.2037.summary.txt.gz	G	A	G	A	0.0895433	0.0188332	2.14166e-06	-0.0257197	0.039569	0.515694
rs34282744	genus.Peptococcus.id.2037.summary.txt.gz	G	C	G	C	0.191797	0.0399832	1.83535e-06	-0.105572	0.0690143	0.126087
rs36121075	genus.Peptococcus.id.2037.summary.txt.gz	A	G	A	G	-0.14067	0.030628	6.9872e-06	0.0674493	0.0503403	0.180288
rs413827	genus.Peptococcus.id.2037.summary.txt.gz	G	A	G	A	0.110229	0.0237523	3.30085e-06	0.0113965	0.0440129	0.795686
rs5770862	genus.Peptococcus.id.2037.summary.txt.gz	T	C	T	C	0.162018	0.0356813	3.21957e-06	-0.124594	0.0646737	0.0540418
rs6918730	genus.Peptococcus.id.2037.summary.txt.gz	G	A	G	A	0.135311	0.0289742	1.14732e-06	-0.0228683	0.0790492	0.772357
rs72850165	genus.Peptococcus.id.2037.summary.txt.gz	T	C	T	C	-0.134304	0.0300423	5.74152e-06	0.0869492	0.0712045	0.222041
rs74592222	genus.Peptococcus.id.2037.summary.txt.gz	G	A	G	A	0.137957	0.0302965	8.55342e-06	0.0219124	0.0591961	0.711258
rs75754569	genus.Peptococcus.id.2037.summary.txt.gz	C	G	C	G	0.181434	0.0319429	1.09884e-08	-0.0381852	0.0652032	0.558121
rs76697713	genus.Peptococcus.id.2037.summary.txt.gz	C	A	C	A	0.146302	0.0322345	8.04892e-06	-0.0693283	0.0782618	0.375698
rs77614201	genus.Peptococcus.id.2037.summary.txt.gz	T	C	T	C	-0.175864	0.0387523	5.68322e-06	-0.00240449	0.0840854	0.977187
rs7766680	genus.Peptococcus.id.2037.summary.txt.gz	G	C	G	C	0.0976832	0.0214155	3.50768e-06	0.0778853	0.0450318	0.0837086
rs77681628	genus.Peptococcus.id.2037.summary.txt.gz	C	T	C	T	0.200307	0.0387328	2.68836e-07	-0.0250284	0.0689091	0.716449
rs12618201	genus.Phascolarctobacterium.id.2168.summary.txt.gz	A	G	A	G	0.0641657	0.0138202	3.37696e-06	-0.0473723	0.0378295	0.210476
rs130483	genus.Phascolarctobacterium.id.2168.summary.txt.gz	A	G	A	G	0.0655056	0.0143596	6.79269e-06	0.0318932	0.0383603	0.405742
rs28525131	genus.Phascolarctobacterium.id.2168.summary.txt.gz	G	A	G	A	-0.118657	0.0269048	8.22677e-06	-0.0802761	0.088212	0.362803
rs56069061	genus.Phascolarctobacterium.id.2168.summary.txt.gz	G	A	G	A	-0.111306	0.0230694	1.87174e-06	0.0492239	0.07621	0.518345
rs56157888	genus.Phascolarctobacterium.id.2168.summary.txt.gz	A	C	A	C	0.0954864	0.0193976	1.08506e-06	0.00339053	0.0455009	0.9406
rs6427992	genus.Phascolarctobacterium.id.2168.summary.txt.gz	G	C	G	C	-0.0652458	0.0137508	2.08614e-06	-0.0120947	0.0390291	0.756645
rs74540770	genus.Phascolarctobacterium.id.2168.summary.txt.gz	G	A	G	A	-0.121014	0.0258621	3.60275e-06	-0.0329479	0.0698624	0.637205
rs75882962	genus.Phascolarctobacterium.id.2168.summary.txt.gz	T	C	T	C	0.0968661	0.0190575	3.18987e-07	0.089634	0.0568619	0.114946
rs76124218	genus.Phascolarctobacterium.id.2168.summary.txt.gz	C	G	C	G	-0.159361	0.0344532	2.66969e-06	0.0652377	0.0995987	0.512465
rs7982713	genus.Phascolarctobacterium.id.2168.summary.txt.gz	G	A	G	A	0.0726922	0.0163201	9.72164e-06	-0.0252225	0.0420763	0.548876
rs118038478	genus.Prevotella7.id.11182.summary.txt.gz	A	G	A	G	0.205676	0.0468917	7.85422e-06	0.0894805	0.0745803	0.230222
rs12124567	genus.Prevotella7.id.11182.summary.txt.gz	A	G	A	G	-0.121281	0.0275017	9.48982e-06	-0.0678542	0.0471753	0.150337
rs12195431	genus.Prevotella7.id.11182.summary.txt.gz	T	C	T	C	0.196528	0.0442322	8.72818e-06	0.0477147	0.063656	0.453513
rs16937247	genus.Prevotella7.id.11182.summary.txt.gz	G	C	G	C	0.146098	0.0351529	9.63705e-06	-0.038293	0.0470567	0.415781
rs2240542	genus.Prevotella7.id.11182.summary.txt.gz	C	T	C	T	0.12085	0.0261776	4.84146e-06	0.0482157	0.0425737	0.257415
rs2918132	genus.Prevotella7.id.11182.summary.txt.gz	C	T	C	T	-0.114648	0.0254916	6.42409e-06	-0.107285	0.0389644	0.00589766
rs430270	genus.Prevotella7.id.11182.summary.txt.gz	A	C	A	C	0.139155	0.0297055	2.86846e-06	0.0580394	0.0479726	0.226338
rs57404562	genus.Prevotella7.id.11182.summary.txt.gz	C	A	C	A	0.155486	0.0316057	6.21576e-07	-0.046298	0.0561663	0.409768
rs79263163	genus.Prevotella7.id.11182.summary.txt.gz	A	C	A	C	-0.143982	0.031501	7.51048e-06	0.0292671	0.0469537	0.533076
rs9426434	genus.Prevotella7.id.11182.summary.txt.gz	T	C	T	C	-0.123657	0.0278514	9.71711e-06	0.0685774	0.0397059	0.0841434
rs9608249	genus.Prevotella7.id.11182.summary.txt.gz	A	G	A	G	-0.158213	0.0336317	2.06687e-06	-0.0712752	0.0602459	0.236781
rs9959718	genus.Prevotella7.id.11182.summary.txt.gz	G	A	G	A	0.133012	0.0275361	1.90058e-06	-0.0507957	0.0468579	0.278348
rs111509883	genus.Prevotella9.id.11183.summary.txt.gz	T	C	T	C	0.171131	0.0347624	1.24389e-06	0.00154764	0.0603133	0.979529
rs11199734	genus.Prevotella9.id.11183.summary.txt.gz	A	T	A	T	0.0770209	0.0169462	7.00288e-06	-0.0362132	0.0455888	0.426995
rs11685699	genus.Prevotella9.id.11183.summary.txt.gz	C	T	C	T	-0.141357	0.0295665	2.02552e-06	0.0593657	0.0707529	0.401438
rs117271932	genus.Prevotella9.id.11183.summary.txt.gz	A	G	A	G	0.208089	0.0440393	2.81722e-06	0.0350579	0.0815563	0.667297
rs12648235	genus.Prevotella9.id.11183.summary.txt.gz	T	C	T	C	0.0785902	0.0177676	7.39079e-06	-0.00112363	0.0446356	0.979917
rs1304512	genus.Prevotella9.id.11183.summary.txt.gz	G	A	G	A	0.0761593	0.0165885	5.29082e-06	-0.00872821	0.0422473	0.836324
rs2104588	genus.Prevotella9.id.11183.summary.txt.gz	T	C	T	C	0.105558	0.023773	8.12987e-06	-0.0632119	0.081869	0.440049
rs2495052	genus.Prevotella9.id.11183.summary.txt.gz	A	G	A	G	0.0838978	0.0188523	8.97142e-06	-0.0984351	0.0528074	0.0623161
rs2683313	genus.Prevotella9.id.11183.summary.txt.gz	A	G	A	G	-0.0724576	0.0151603	1.68895e-06	0.0149247	0.0405213	0.712636
[truncated: 372 more rows]

## Sheet: Table S2
Table S2 Casual effects of MR analysis between GM and IDB
Exposure	Method	No. of SNP	Beta	SE	OR	OR_lci95	OR_uci95	95%CI	p-value
phylum.Actinobacteria.id.400.summary.txt.gz	MR Egger	18	-0.426557	0.729391	0.652752	0.156271	2.72658	0.65 (0.16-2.73)	0.566829
phylum.Actinobacteria.id.400.summary.txt.gz	Weighted median	18	-0.103261	0.233459	0.901891	0.570729	1.42521	0.90 (0.57-1.43)	0.658264
phylum.Actinobacteria.id.400.summary.txt.gz	Inverse variance weighted	18	0.0485568	0.181781	1.04976	0.735111	1.49907	1.05 (0.74-1.50)	0.789378
phylum.Actinobacteria.id.400.summary.txt.gz	Simple mode	18	-0.134635	0.344487	0.874035	0.444934	1.71697	0.87 (0.44-1.72)	0.70078
phylum.Actinobacteria.id.400.summary.txt.gz	Weighted mode	18	-0.101481	0.315482	0.903499	0.486837	1.67676	0.90 (0.49-1.68)	0.751625
phylum.Bacteroidetes.id.905.summary.txt.gz	MR Egger	8	-0.0456398	0.577991	0.955386	0.307739	2.96602	0.96 (0.31-2.97)	0.93963
phylum.Bacteroidetes.id.905.summary.txt.gz	Weighted median	8	0.210553	0.363095	1.23436	0.605856	2.51486	1.23 (0.61-2.51)	0.561993
phylum.Bacteroidetes.id.905.summary.txt.gz	Inverse variance weighted	8	0.123089	0.265906	1.13099	0.671603	1.90459	1.13 (0.67-1.90)	0.643433
phylum.Bacteroidetes.id.905.summary.txt.gz	Simple mode	8	0.168134	0.532642	1.18309	0.41651	3.36057	1.18 (0.42-3.36)	0.761464
phylum.Bacteroidetes.id.905.summary.txt.gz	Weighted mode	8	0.198587	0.463688	1.21968	0.491526	3.02653	1.22 (0.49-3.03)	0.681318
phylum.Cyanobacteria.id.1500.summary.txt.gz	MR Egger	7	0.273948	0.602867	1.31515	0.403463	4.28691	1.32 (0.40-4.29)	0.668581
phylum.Cyanobacteria.id.1500.summary.txt.gz	Weighted median	7	-0.0536087	0.217722	0.947803	0.61857	1.45227	0.95 (0.62-1.45)	0.805508
phylum.Cyanobacteria.id.1500.summary.txt.gz	Inverse variance weighted	7	-0.0422436	0.175709	0.958636	0.67934	1.35276	0.96 (0.68-1.35)	0.810006
phylum.Cyanobacteria.id.1500.summary.txt.gz	Simple mode	7	-0.173567	0.31873	0.840661	0.450104	1.57011	0.84 (0.45-1.57)	0.605689
phylum.Cyanobacteria.id.1500.summary.txt.gz	Weighted mode	7	-0.134024	0.292496	0.874569	0.492965	1.55157	0.87 (0.49-1.55)	0.662929
phylum.Euryarchaeota.id.55.summary.txt.gz	MR Egger	10	0.180125	0.478466	1.19737	0.468758	3.05848	1.20 (0.47-3.06)	0.716361
phylum.Euryarchaeota.id.55.summary.txt.gz	Weighted median	10	0.113553	0.138877	1.12025	0.853299	1.47072	1.12 (0.85-1.47)	0.413556
phylum.Euryarchaeota.id.55.summary.txt.gz	Inverse variance weighted	10	0.115975	0.110375	1.12297	0.904512	1.39418	1.12 (0.90-1.39)	0.293379
phylum.Euryarchaeota.id.55.summary.txt.gz	Simple mode	10	0.113376	0.222875	1.12005	0.723642	1.73362	1.12 (0.72-1.73)	0.623199
phylum.Euryarchaeota.id.55.summary.txt.gz	Weighted mode	10	0.126393	0.212267	1.13473	0.748525	1.72019	1.13 (0.75-1.72)	0.566216
phylum.Firmicutes.id.1672.summary.txt.gz	MR Egger	13	0.0253568	0.692647	1.02568	0.263888	3.98662	1.03 (0.26-3.99)	0.971453
phylum.Firmicutes.id.1672.summary.txt.gz	Weighted median	13	-0.209075	0.288204	0.811335	0.461186	1.42733	0.81 (0.46-1.43)	0.468183
phylum.Firmicutes.id.1672.summary.txt.gz	Inverse variance weighted	13	0.0295834	0.205762	1.03003	0.688177	1.54169	1.03 (0.69-1.54)	0.885678
phylum.Firmicutes.id.1672.summary.txt.gz	Simple mode	13	-0.456228	0.487063	0.633669	0.24393	1.64611	0.63 (0.24-1.65)	0.367386
phylum.Firmicutes.id.1672.summary.txt.gz	Weighted mode	13	-0.429011	0.447049	0.651153	0.271111	1.56393	0.65 (0.27-1.56)	0.356168
phylum.Lentisphaerae.id.2238.summary.txt.gz	MR Egger	8	-0.175931	0.786309	0.838676	0.179587	3.91664	0.84 (0.18-3.92)	0.830381
phylum.Lentisphaerae.id.2238.summary.txt.gz	Weighted median	8	0.0769279	0.196058	1.07996	0.735397	1.58598	1.08 (0.74-1.59)	0.694782
phylum.Lentisphaerae.id.2238.summary.txt.gz	Inverse variance weighted	8	0.0574799	0.183413	1.05916	0.73933	1.51736	1.06 (0.74-1.52)	0.753984
phylum.Lentisphaerae.id.2238.summary.txt.gz	Simple mode	8	0.30016	0.395108	1.35007	0.62235	2.92874	1.35 (0.62-2.93)	0.472244
phylum.Lentisphaerae.id.2238.summary.txt.gz	Weighted mode	8	0.287666	0.380352	1.33331	0.632659	2.80992	1.33 (0.63-2.81)	0.474139
phylum.Proteobacteria.id.2375.summary.txt.gz	MR Egger	12	-0.719211	0.586077	0.487136	0.154444	1.53649	0.49 (0.15-1.54)	0.247868
phylum.Proteobacteria.id.2375.summary.txt.gz	Weighted median	12	-0.0123458	0.291594	0.98773	0.557736	1.74923	0.99 (0.56-1.75)	0.966228
phylum.Proteobacteria.id.2375.summary.txt.gz	Inverse variance weighted	12	-0.244531	0.208568	0.783072	0.520313	1.17852	0.78 (0.52-1.18)	0.241026
phylum.Proteobacteria.id.2375.summary.txt.gz	Simple mode	12	0.248167	0.536691	1.28167	0.447649	3.66959	1.28 (0.45-3.67)	0.652805
phylum.Proteobacteria.id.2375.summary.txt.gz	Weighted mode	12	0.283445	0.521176	1.3277	0.47804	3.6875	1.33 (0.48-3.69)	0.597391
phylum.Tenericutes.id.3919.summary.txt.gz	MR Egger	11	-0.101832	0.58439	0.903181	0.287298	2.83934	0.90 (0.29-2.84)	0.865523
phylum.Tenericutes.id.3919.summary.txt.gz	Weighted median	11	-0.284119	0.237952	0.752677	0.472128	1.19994	0.75 (0.47-1.20)	0.232472
phylum.Tenericutes.id.3919.summary.txt.gz	Inverse variance weighted	11	-0.187895	0.180361	0.828702	0.581932	1.18012	0.83 (0.58-1.18)	0.297518
phylum.Tenericutes.id.3919.summary.txt.gz	Simple mode	11	-0.340185	0.357968	0.711639	0.352819	1.43538	0.71 (0.35-1.44)	0.36435
phylum.Tenericutes.id.3919.summary.txt.gz	Weighted mode	11	-0.318605	0.349402	0.727162	0.366619	1.44228	0.73 (0.37-1.44)	0.383298
phylum.Verrucomicrobia.id.3982.summary.txt.gz	MR Egger	12	-0.393505	0.567022	0.674688	0.222047	2.05004	0.67 (0.22-2.05)	0.503494
phylum.Verrucomicrobia.id.3982.summary.txt.gz	Weighted median	12	-0.0227949	0.249689	0.977463	0.599185	1.59456	0.98 (0.60-1.59)	0.92726
phylum.Verrucomicrobia.id.3982.summary.txt.gz	Inverse variance weighted	12	0.181433	0.2178	1.19893	0.782349	1.83734	1.20 (0.78-1.84)	0.404828
phylum.Verrucomicrobia.id.3982.summary.txt.gz	Simple mode	12	-0.329086	0.403218	0.719581	0.326478	1.58601	0.72 (0.33-1.59)	0.431733
phylum.Verrucomicrobia.id.3982.summary.txt.gz	Weighted mode	12	-0.166078	0.323309	0.84698	0.449436	1.59617	0.85 (0.45-1.60)	0.617635
class.Actinobacteria.id.419.summary.txt.gz	MR Egger	19	-0.201699	0.283343	0.817341	0.469048	1.42426	0.82 (0.47- 1.42)	0.48621
class.Actinobacteria.id.419.summary.txt.gz	Weighted median	19	0.0224149	0.181738	1.02267	0.716203	1.46027	1.02 (0.72- 1.46)	0.901841
class.Actinobacteria.id.419.summary.txt.gz	Inverse variance weighted	19	0.0677133	0.127616	1.07006	0.833256	1.37416	1.07 (0.83- 1.37)	0.595695
class.Actinobacteria.id.419.summary.txt.gz	Simple mode	19	0.0793428	0.260622	1.08258	0.649549	1.80428	1.08 (0.65- 1.80)	0.764287
class.Actinobacteria.id.419.summary.txt.gz	Weighted mode	19	0.0157275	0.192033	1.01585	0.697218	1.4801	1.02 (0.70- 1.48)	0.93563
class.Alphaproteobacteria.id.2379.summary.txt.gz	MR Egger	5	-0.914584	1.05041	0.400683	0.0511293	3.14002	0.40 (0.05- 3.14)	0.447996
class.Alphaproteobacteria.id.2379.summary.txt.gz	Weighted median	5	-0.23683	0.30167	0.789126	0.436877	1.42539	0.79 (0.44- 1.43)	0.432418
class.Alphaproteobacteria.id.2379.summary.txt.gz	Inverse variance weighted	5	-0.141291	0.238983	0.868237	0.543515	1.38696	0.87 (0.54- 1.39)	0.554376
class.Alphaproteobacteria.id.2379.summary.txt.gz	Simple mode	5	-0.28867	0.426414	0.74926	0.324834	1.72824	0.75 (0.32- 1.73)	0.535554
class.Alphaproteobacteria.id.2379.summary.txt.gz	Weighted mode	5	-0.331743	0.409463	0.717672	0.32165	1.60128	0.72 (0.32- 1.60)	0.463277
class.Bacilli.id.1673.summary.txt.gz	MR Egger	17	-0.0580861	0.466414	0.943569	0.378228	2.35393	0.94 (0.38- 2.35)	0.902543
class.Bacilli.id.1673.summary.txt.gz	Weighted median	17	-0.0836873	0.232433	0.919719	0.583182	1.45046	0.92 (0.58- 1.45)	0.718811
class.Bacilli.id.1673.summary.txt.gz	Inverse variance weighted	17	-0.129746	0.171857	0.878318	0.62714	1.2301	0.88 (0.63- 1.23)	0.450268
class.Bacilli.id.1673.summary.txt.gz	Simple mode	17	-0.572338	0.439397	0.564205	0.238459	1.33493	0.56 (0.24- 1.33)	0.211164
class.Bacilli.id.1673.summary.txt.gz	Weighted mode	17	0.213736	0.35964	1.2383	0.611917	2.50586	1.24 (0.61- 2.51)	0.560619
class.Bacteroidia.id.912.summary.txt.gz	MR Egger	10	-0.0605339	0.632384	0.941262	0.27253	3.25092	0.94 (0.27- 3.25)	0.926095
class.Bacteroidia.id.912.summary.txt.gz	Weighted median	10	0.214863	0.347006	1.23969	0.627967	2.44732	1.24 (0.63- 2.45)	0.53579
class.Bacteroidia.id.912.summary.txt.gz	Inverse variance weighted	10	0.292294	0.261379	1.3395	0.802511	2.23579	1.34 (0.80- 2.24)	0.26345
class.Bacteroidia.id.912.summary.txt.gz	Simple mode	10	-0.082006	0.590572	0.921266	0.289521	2.9315	0.92 (0.29- 2.93)	0.892619
class.Bacteroidia.id.912.summary.txt.gz	Weighted mode	10	0.131641	0.493784	1.1407	0.433365	3.00254	1.14 (0.43- 3.00)	0.795788
class.Betaproteobacteria.id.2867.summary.txt.gz	MR Egger	9	0.242505	0.730652	1.27444	0.304351	5.33657	1.27 (0.30- 5.34)	0.74968
class.Betaproteobacteria.id.2867.summary.txt.gz	Weighted median	9	0.194189	0.307996	1.21433	0.663994	2.22078	1.21 (0.66- 2.22)	0.528373
class.Betaproteobacteria.id.2867.summary.txt.gz	Inverse variance weighted	9	0.267988	0.238551	1.30733	0.819081	2.08663	1.31 (0.82- 2.09)	0.261269
class.Betaproteobacteria.id.2867.summary.txt.gz	Simple mode	9	0.090437	0.513679	1.09465	0.399967	2.99591	1.09 (0.40- 3.00)	0.864624
class.Betaproteobacteria.id.2867.summary.txt.gz	Weighted mode	9	0.130627	0.461894	1.13954	0.460849	2.81775	1.14 (0.46- 2.82)	0.784504
class.Clostridia.id.1859.summary.txt.gz	MR Egger	10	0.749556	1.08694	2.11606	0.251365	17.8136	2.12 (0.25-17.81)	0.50995
class.Clostridia.id.1859.summary.txt.gz	Weighted median	10	0.237446	0.32512	1.26801	0.670461	2.39811	1.27 (0.67- 2.40)	0.465187
class.Clostridia.id.1859.summary.txt.gz	Inverse variance weighted	10	0.117602	0.24484	1.1248	0.696084	1.81755	1.12 (0.70- 1.82)	0.631
class.Clostridia.id.1859.summary.txt.gz	Simple mode	10	0.312087	0.539725	1.36627	0.474367	3.93514	1.37 (0.47- 3.94)	0.577286
class.Clostridia.id.1859.summary.txt.gz	Weighted mode	10	0.266714	0.423181	1.30567	0.569656	2.99262	1.31 (0.57- 2.99)	0.544194
class.Coriobacteriia.id.809.summary.txt.gz	MR Egger	17	-0.0809531	0.875012	0.922237	0.165965	5.12469	0.92 (0.17- 5.12)	0.927512
class.Coriobacteriia.id.809.summary.txt.gz	Weighted median	17	0.152781	0.269712	1.16507	0.686703	1.97667	1.17 (0.69- 1.98)	0.571082
class.Coriobacteriia.id.809.summary.txt.gz	Inverse variance weighted	17	0.328178	0.201576	1.38844	0.935278	2.06116	1.39 (0.94- 2.06)	0.103513
class.Coriobacteriia.id.809.summary.txt.gz	Simple mode	17	0.0188424	0.581388	1.01902	0.326058	3.18472	1.02 (0.33- 3.18)	0.974547
class.Coriobacteriia.id.809.summary.txt.gz	Weighted mode	17	-0.0545504	0.542652	0.946911	0.326884	2.74299	0.95 (0.33- 2.74)	0.921176
class.Deltaproteobacteria.id.3087.summary.txt.gz	MR Egger	10	-0.065617	0.98594	0.936489	0.135598	6.46773	0.94 (0.14- 6.47)	0.948571
class.Deltaproteobacteria.id.3087.summary.txt.gz	Weighted median	10	0.348302	0.295034	1.41666	0.794561	2.52583	1.42 (0.79- 2.53)	0.237782
class.Deltaproteobacteria.id.3087.summary.txt.gz	Inverse variance weighted	10	0.307401	0.222962	1.35989	0.878442	2.10519	1.36 (0.88- 2.11)	0.167983
class.Deltaproteobacteria.id.3087.summary.txt.gz	Simple mode	10	0.651171	0.483153	1.91779	0.743929	4.94388	1.92 (0.74- 4.94)	0.210681
class.Deltaproteobacteria.id.3087.summary.txt.gz	Weighted mode	10	-0.0297431	0.440808	0.970695	0.409128	2.30306	0.97 (0.41- 2.30)	0.94768
class.Erysipelotrichia.id.2147.summary.txt.gz	MR Egger	12	-0.374007	1.09292	0.687972	0.0807722	5.85975	0.69 (0.08- 5.86)	0.739276
class.Erysipelotrichia.id.2147.summary.txt.gz	Weighted median	12	-0.458882	0.334873	0.63199	0.327839	1.21831	0.63 (0.33- 1.22)	0.170588
class.Erysipelotrichia.id.2147.summary.txt.gz	Inverse variance weighted	12	-0.27597	0.248891	0.758836	0.465894	1.23597	0.76 (0.47- 1.24)	0.267518
class.Erysipelotrichia.id.2147.summary.txt.gz	Simple mode	12	-0.574333	0.56015	0.56308	0.187828	1.68803	0.56 (0.19- 1.69)	0.327232
class.Erysipelotrichia.id.2147.summary.txt.gz	Weighted mode	12	-0.556004	0.52555	0.573496	0.204726	1.60653	0.57 (0.20- 1.61)	0.312759
class.Gammaproteobacteria.id.3303.summary.txt.gz	MR Egger	7	-0.882207	0.89083	0.413868	0.0722059	2.3722	0.41 (0.07- 2.37)	0.367491
class.Gammaproteobacteria.id.3303.summary.txt.gz	Weighted median	7	-0.0510389	0.331552	0.950242	0.496148	1.81994	0.95 (0.50- 1.82)	0.877658
class.Gammaproteobacteria.id.3303.summary.txt.gz	Inverse variance weighted	7	-0.00478529	0.275369	0.995226	0.580126	1.70734	1.00 (0.58- 1.71)	0.986135
class.Gammaproteobacteria.id.3303.summary.txt.gz	Simple mode	7	-0.0457496	0.496278	0.955281	0.361153	2.5268	0.96 (0.36- 2.53)	0.929552
class.Gammaproteobacteria.id.3303.summary.txt.gz	Weighted mode	7	-0.122092	0.509128	0.885067	0.326285	2.4008	0.89 (0.33- 2.40)	0.818463
class.Lentisphaeria.id.2250.summary.txt.gz	MR Egger	7	0.0730959	0.731795	1.07583	0.256347	4.51504	1.08 (0.26- 4.52)	0.924316
class.Lentisphaeria.id.2250.summary.txt.gz	Weighted median	7	0.107201	0.211617	1.11316	0.735233	1.68534	1.11 (0.74- 1.69)	0.612451
class.Lentisphaeria.id.2250.summary.txt.gz	Inverse variance weighted	7	0.159601	0.179288	1.17304	0.825469	1.66697	1.17 (0.83- 1.67)	0.373361
class.Lentisphaeria.id.2250.summary.txt.gz	Simple mode	7	0.300791	0.348617	1.35093	0.682155	2.67535	1.35 (0.68- 2.68)	0.421383
class.Lentisphaeria.id.2250.summary.txt.gz	Weighted mode	7	0.283363	0.347171	1.32759	0.672272	2.62169	1.33 (0.67- 2.62)	0.445569
class.Melainabacteria.id.1589.summary.txt.gz	MR Egger	7	-0.373803	0.634812	0.688112	0.198288	2.38793	0.69 (0.20- 2.39)	0.581563
class.Melainabacteria.id.1589.summary.txt.gz	Weighted median	7	0.0524245	0.222871	1.05382	0.680857	1.6311	1.05 (0.68- 1.63)	0.814036
class.Melainabacteria.id.1589.summary.txt.gz	Inverse variance weighted	7	0.177999	0.209685	1.19482	0.792167	1.80215	1.19 (0.79- 1.80)	0.395943
class.Melainabacteria.id.1589.summary.txt.gz	Simple mode	7	-0.0434455	0.327553	0.957485	0.503864	1.81949	0.96 (0.50- 1.82)	0.898817
class.Melainabacteria.id.1589.summary.txt.gz	Weighted mode	7	-0.0288511	0.288766	0.971561	0.551654	1.71109	0.97 (0.55- 1.71)	0.923669
class.Methanobacteria.id.119.summary.txt.gz	MR Egger	9	-0.723649	0.516721	0.484979	0.176149	1.33526	0.48 (0.18- 1.34)	0.204108
class.Methanobacteria.id.119.summary.txt.gz	Weighted median	9	0.047247	0.165086	1.04838	0.758568	1.44892	1.05 (0.76- 1.45)	0.774728
class.Methanobacteria.id.119.summary.txt.gz	Inverse variance weighted	9	0.0152745	0.140614	1.01539	0.770798	1.3376	1.02 (0.77- 1.34)	0.913498
class.Methanobacteria.id.119.summary.txt.gz	Simple mode	9	0.0642695	0.287454	1.06638	0.607053	1.87326	1.07 (0.61- 1.87)	0.828686
class.Methanobacteria.id.119.summary.txt.gz	Weighted mode	9	0.090462	0.2681	1.09468	0.647255	1.85139	1.09 (0.65- 1.85)	0.744484
class.Mollicutes.id.3920.summary.txt.gz	MR Egger	11	-0.101832	0.58439	0.903181	0.287298	2.83934	0.90 (0.29- 2.84)	0.865523
class.Mollicutes.id.3920.summary.txt.gz	Weighted median	11	-0.284119	0.238777	0.752677	0.471365	1.20188	0.75 (0.47- 1.20)	0.23409
class.Mollicutes.id.3920.summary.txt.gz	Inverse variance weighted	11	-0.187895	0.180361	0.828702	0.581932	1.18012	0.83 (0.58- 1.18)	0.297518
class.Mollicutes.id.3920.summary.txt.gz	Simple mode	11	-0.340185	0.370323	0.711639	0.344377	1.47057	0.71 (0.34- 1.47)	0.37992
class.Mollicutes.id.3920.summary.txt.gz	Weighted mode	11	-0.318605	0.340132	0.727162	0.373341	1.41631	0.73 (0.37- 1.42)	0.370978
class.Negativicutes.id.2164.summary.txt.gz	MR Egger	11	0.0974935	1.09181	1.1024	0.12971	9.36933	1.10 (0.13- 9.37)	0.930803
class.Negativicutes.id.2164.summary.txt.gz	Weighted median	11	0.0413504	0.340267	1.04222	0.534955	2.03048	1.04 (0.53- 2.03)	0.903276
class.Negativicutes.id.2164.summary.txt.gz	Inverse variance weighted	11	0.146167	0.30619	1.15739	0.635105	2.10918	1.16 (0.64- 2.11)	0.633096
class.Negativicutes.id.2164.summary.txt.gz	Simple mode	11	-0.120138	0.61862	0.886798	0.263782	2.98129	0.89 (0.26- 2.98)	0.849905
class.Negativicutes.id.2164.summary.txt.gz	Weighted mode	11	-0.252584	0.647875	0.776791	0.218184	2.76558	0.78 (0.22- 2.77)	0.704811
class.Verrucomicrobiae.id.4029.summary.txt.gz	MR Egger	12	-0.700353	0.825553	0.49641	0.0984274	2.5036	0.50 (0.10- 2.50)	0.41609
class.Verrucomicrobiae.id.4029.summary.txt.gz	Weighted median	12	-0.0779352	0.254904	0.925024	0.561273	1.52452	0.93 (0.56- 1.52)	0.7598
class.Verrucomicrobiae.id.4029.summary.txt.gz	Inverse variance weighted	12	0.243679	0.240728	1.27593	0.796007	2.04522	1.28 (0.80- 2.05)	0.311414
class.Verrucomicrobiae.id.4029.summary.txt.gz	Simple mode	12	-0.159367	0.439125	0.852683	0.360576	2.01641	0.85 (0.36- 2.02)	0.723542
class.Verrucomicrobiae.id.4029.summary.txt.gz	Weighted mode	12	-0.159367	0.363224	0.852683	0.418413	1.73768	0.85 (0.42- 1.74)	0.669331
order.Actinomycetales.id.420.summary.txt.gz	MR Egger	3	-0.43896	0.506141	0.644706	0.239071	1.73859	0.64 (0.24- 1.74)	0.545177
order.Actinomycetales.id.420.summary.txt.gz	Weighted median	3	-0.130059	0.278443	0.878043	0.508745	1.51542	0.88 (0.51- 1.52)	0.640432
order.Actinomycetales.id.420.summary.txt.gz	Inverse variance weighted	3	-0.138669	0.245974	0.870516	0.537526	1.40979	0.87 (0.54- 1.41)	0.572921
order.Actinomycetales.id.420.summary.txt.gz	Simple mode	3	0.132313	0.358455	1.14147	0.56538	2.30455	1.14 (0.57- 2.30)	0.747453
order.Actinomycetales.id.420.summary.txt.gz	Weighted mode	3	-0.289984	0.288103	0.748276	0.425425	1.31613	0.75 (0.43- 1.32)	0.420145
order.Bacillales.id.1674.summary.txt.gz	MR Egger	8	-0.478778	0.454809	0.61954	0.254055	1.51081	0.62 (0.25- 1.51)	0.333014
order.Bacillales.id.1674.summary.txt.gz	Weighted median	8	0.0188047	0.141665	1.01898	0.771932	1.3451	1.02 (0.77- 1.35)	0.894399
order.Bacillales.id.1674.summary.txt.gz	Inverse variance weighted	8	0.0174938	0.113001	1.01765	0.815472	1.26995	1.02 (0.82- 1.27)	0.87697
order.Bacillales.id.1674.summary.txt.gz	Simple mode	8	-0.0893172	0.211979	0.914555	0.603628	1.38564	0.91 (0.60- 1.39)	0.686137
order.Bacillales.id.1674.summary.txt.gz	Weighted mode	8	-0.00482022	0.212558	0.995191	0.656106	1.50952	1.00 (0.66- 1.51)	0.982541
order.Bacteroidales.id.913.summary.txt.gz	MR Egger	10	-0.0605339	0.632384	0.941262	0.27253	3.25092	0.94 (0.27- 3.25)	0.926095
order.Bacteroidales.id.913.summary.txt.gz	Weighted median	10	0.214863	0.336821	1.23969	0.640628	2.39895	1.24 (0.64- 2.40)	0.523529
order.Bacteroidales.id.913.summary.txt.gz	Inverse variance weighted	10	0.292294	0.261379	1.3395	0.802511	2.23579	1.34 (0.80- 2.24)	0.26345
order.Bacteroidales.id.913.summary.txt.gz	Simple mode	10	-0.082006	0.562648	0.921266	0.305808	2.77537	0.92 (0.31- 2.78)	0.887331
order.Bacteroidales.id.913.summary.txt.gz	Weighted mode	10	0.131641	0.481142	1.1407	0.444237	2.92905	1.14 (0.44- 2.93)	0.790567
order.Bifidobacteriales.id.432.summary.txt.gz	MR Egger	20	-0.446599	0.455673	0.6398	0.261919	1.56286	0.64 (0.26- 1.56)	0.340034
order.Bifidobacteriales.id.432.summary.txt.gz	Weighted median	20	0.0235622	0.183542	1.02384	0.714495	1.46712	1.02 (0.71- 1.47)	0.897852
order.Bifidobacteriales.id.432.summary.txt.gz	Inverse variance weighted	20	0.113012	0.135318	1.11965	0.858806	1.45971	1.12 (0.86- 1.46)	0.40363
order.Bifidobacteriales.id.432.summary.txt.gz	Simple mode	20	0.235742	0.302484	1.26585	0.699684	2.29013	1.27 (0.70- 2.29)	0.44537
order.Bifidobacteriales.id.432.summary.txt.gz	Weighted mode	20	0.0384799	0.234716	1.03923	0.65602	1.64629	1.04 (0.66- 1.65)	0.871508
order.Burkholderiales.id.2874.summary.txt.gz	MR Egger	10	0.240566	0.711712	1.27197	0.31525	5.13213	1.27 (0.32- 5.13)	0.744054
order.Burkholderiales.id.2874.summary.txt.gz	Weighted median	10	0.265877	0.289522	1.30457	0.739644	2.30099	1.30 (0.74- 2.30)	0.358446
order.Burkholderiales.id.2874.summary.txt.gz	Inverse variance weighted	10	0.332247	0.225099	1.3941	0.896779	2.16721	1.39 (0.90- 2.17)	0.139942
order.Burkholderiales.id.2874.summary.txt.gz	Simple mode	10	0.169748	0.492952	1.18501	0.450932	3.11408	1.19 (0.45- 3.11)	0.738493
order.Burkholderiales.id.2874.summary.txt.gz	Weighted mode	10	0.203108	0.466523	1.2252	0.491017	3.05718	1.23 (0.49- 3.06)	0.673552
order.Clostridiales.id.1863.summary.txt.gz	MR Egger	11	0.967282	1.17466	2.63078	0.263147	26.301	2.63 (0.26- 26.30)	0.431525
order.Clostridiales.id.1863.summary.txt.gz	Weighted median	11	0.171351	0.307998	1.18691	0.648998	2.17065	1.19 (0.65- 2.17)	0.57798
order.Clostridiales.id.1863.summary.txt.gz	Inverse variance weighted	11	-0.16237	0.281561	0.850127	0.489569	1.47623	0.85 (0.49- 1.48)	0.564158
order.Clostridiales.id.1863.summary.txt.gz	Simple mode	11	0.144596	0.541924	1.15557	0.399486	3.34266	1.16 (0.40- 3.34)	0.795029
order.Clostridiales.id.1863.summary.txt.gz	Weighted mode	11	0.183251	0.444682	1.20112	0.502416	2.87148	1.20 (0.50- 2.87)	0.688965
order.Coriobacteriales.id.810.summary.txt.gz	MR Egger	17	-0.0809531	0.875012	0.922237	0.165965	5.12469	0.92 (0.17- 5.12)	0.927512
order.Coriobacteriales.id.810.summary.txt.gz	Weighted median	17	0.152781	0.273406	1.16507	0.681748	1.99104	1.17 (0.68- 1.99)	0.576294
order.Coriobacteriales.id.810.summary.txt.gz	Inverse variance weighted	17	0.328178	0.201576	1.38844	0.935278	2.06116	1.39 (0.94- 2.06)	0.103513
order.Coriobacteriales.id.810.summary.txt.gz	Simple mode	17	0.0188424	0.537678	1.01902	0.355224	2.92324	1.02 (0.36- 2.92)	0.972478
order.Coriobacteriales.id.810.summary.txt.gz	Weighted mode	17	-0.0545504	0.522126	0.946911	0.340303	2.63483	0.95 (0.34- 2.63)	0.918089
order.Desulfovibrionales.id.3156.summary.txt.gz	MR Egger	9	-0.300235	0.961928	0.740644	0.112409	4.87999	0.74 (0.11- 4.88)	0.764043
order.Desulfovibrionales.id.3156.summary.txt.gz	Weighted median	9	0.37024	0.290879	1.44808	0.818826	2.56091	1.45 (0.82- 2.56)	0.203079
order.Desulfovibrionales.id.3156.summary.txt.gz	Inverse variance weighted	9	0.267424	0.232159	1.30659	0.828939	2.05949	1.31 (0.83- 2.06)	0.249363
order.Desulfovibrionales.id.3156.summary.txt.gz	Simple mode	9	0.512796	0.468901	1.66995	0.666143	4.18641	1.67 (0.67- 4.19)	0.305958
order.Desulfovibrionales.id.3156.summary.txt.gz	Weighted mode	9	0.484268	0.454796	1.62299	0.665556	3.95772	1.62 (0.67- 3.96)	0.318045
order.Enterobacteriales.id.3468.summary.txt.gz	MR Egger	7	2.52537	1.82867	12.4955	0.346861	450.145	12.50 (0.35-450.15)	0.225818
order.Enterobacteriales.id.3468.summary.txt.gz	Weighted median	7	0.418655	0.384576	1.51992	0.715256	3.22982	1.52 (0.72- 3.23)	0.276324
order.Enterobacteriales.id.3468.summary.txt.gz	Inverse variance weighted	7	0.429476	0.313978	1.53645	0.83034	2.84304	1.54 (0.83- 2.84)	0.171357
order.Enterobacteriales.id.3468.summary.txt.gz	Simple mode	7	0.441513	0.491231	1.55506	0.593748	4.07278	1.56 (0.59- 4.07)	0.403391
order.Enterobacteriales.id.3468.summary.txt.gz	Weighted mode	7	0.456017	0.502384	1.57778	0.589397	4.2236	1.58 (0.59- 4.22)	0.399022
order.Erysipelotrichales.id.2148.summary.txt.gz	MR Egger	12	-0.374007	1.09292	0.687972	0.0807722	5.85975	0.69 (0.08- 5.86)	0.739276
order.Erysipelotrichales.id.2148.summary.txt.gz	Weighted median	12	-0.458882	0.33096	0.63199	0.330363	1.20901	0.63 (0.33- 1.21)	0.165589
order.Erysipelotrichales.id.2148.summary.txt.gz	Inverse variance weighted	12	-0.27597	0.248891	0.758836	0.465894	1.23597	0.76 (0.47- 1.24)	0.267518
order.Erysipelotrichales.id.2148.summary.txt.gz	Simple mode	12	-0.574333	0.563191	0.56308	0.186712	1.69812	0.56 (0.19- 1.70)	0.329736
order.Erysipelotrichales.id.2148.summary.txt.gz	Weighted mode	12	-0.556004	0.551015	0.573496	0.194759	1.68875	0.57 (0.19- 1.69)	0.33463
order.Gastranaerophilales.id.1591.summary.txt.gz	MR Egger	7	-0.14864	0.482291	0.86188	0.334897	2.2181	0.86 (0.33- 2.22)	0.77036
order.Gastranaerophilales.id.1591.summary.txt.gz	Weighted median	7	0.055819	0.220641	1.05741	0.686164	1.6295	1.06 (0.69- 1.63)	0.80028
order.Gastranaerophilales.id.1591.summary.txt.gz	Inverse variance weighted	7	0.0829138	0.161822	1.08645	0.791159	1.49195	1.09 (0.79- 1.49)	0.608387
order.Gastranaerophilales.id.1591.summary.txt.gz	Simple mode	7	0.0737027	0.310197	1.07649	0.586089	1.97721	1.08 (0.59- 1.98)	0.820097
order.Gastranaerophilales.id.1591.summary.txt.gz	Weighted mode	7	0.0463027	0.280305	1.04739	0.604656	1.8143	1.05 (0.60- 1.81)	0.874222
order.Lactobacillales.id.1800.summary.txt.gz	MR Egger	15	-0.286397	0.485468	0.750965	0.289988	1.94473	0.75 (0.29- 1.94)	0.565345
order.Lactobacillales.id.1800.summary.txt.gz	Weighted median	15	-0.140144	0.265447	0.869233	0.516634	1.46248	0.87 (0.52- 1.46)	0.59753
order.Lactobacillales.id.1800.summary.txt.gz	Inverse variance weighted	15	-0.193493	0.186329	0.824076	0.571953	1.18734	0.82 (0.57- 1.19)	0.299063
order.Lactobacillales.id.1800.summary.txt.gz	Simple mode	15	-0.52909	0.476681	0.589141	0.231452	1.49961	0.59 (0.23- 1.50)	0.285723
order.Lactobacillales.id.1800.summary.txt.gz	Weighted mode	15	0.123838	0.395384	1.13183	0.521465	2.45663	1.13 (0.52- 2.46)	0.758739
order.Methanobacteriales.id.120.summary.txt.gz	MR Egger	9	-0.723649	0.516721	0.484979	0.176149	1.33526	0.48 (0.18- 1.34)	0.204108
order.Methanobacteriales.id.120.summary.txt.gz	Weighted median	9	0.047247	0.173748	1.04838	0.745799	1.47372	1.05 (0.75- 1.47)	0.785677
order.Methanobacteriales.id.120.summary.txt.gz	Inverse variance weighted	9	0.0152745	0.140614	1.01539	0.770798	1.3376	1.02 (0.77- 1.34)	0.913498
order.Methanobacteriales.id.120.summary.txt.gz	Simple mode	9	0.0642695	0.263385	1.06638	0.636376	1.78694	1.07 (0.64- 1.79)	0.813362
order.Methanobacteriales.id.120.summary.txt.gz	Weighted mode	9	0.090462	0.280431	1.09468	0.631799	1.89668	1.09 (0.63- 1.90)	0.755281
order.MollicutesRF9.id.11579.summary.txt.gz	MR Egger	11	-0.150445	0.57078	0.860325	0.281064	2.63342	0.86 (0.28- 2.63)	0.798041
order.MollicutesRF9.id.11579.summary.txt.gz	Weighted median	11	-0.0684076	0.239409	0.93388	0.584119	1.49307	0.93 (0.58- 1.49)	0.775081
order.MollicutesRF9.id.11579.summary.txt.gz	Inverse variance weighted	11	-0.117541	0.180982	0.889104	0.623588	1.26767	0.89 (0.62- 1.27)	0.516039
order.MollicutesRF9.id.11579.summary.txt.gz	Simple mode	11	-0.111954	0.351405	0.894085	0.449011	1.78033	0.89 (0.45- 1.78)	0.756592
order.MollicutesRF9.id.11579.summary.txt.gz	Weighted mode	11	-0.134333	0.332757	0.874298	0.455419	1.67845	0.87 (0.46- 1.68)	0.694932
order.NB1n.id.3953.summary.txt.gz	MR Egger	13	0.0968636	0.47622	1.10171	0.433212	2.80178	1.10 (0.43- 2.80)	0.842535
order.NB1n.id.3953.summary.txt.gz	Weighted median	13	-0.0360857	0.14751	0.964558	0.722379	1.28793	0.96 (0.72- 1.29)	0.806741
order.NB1n.id.3953.summary.txt.gz	Inverse variance weighted	13	-0.0819492	0.110081	0.921319	0.742519	1.14317	0.92 (0.74- 1.14)	0.456606
order.NB1n.id.3953.summary.txt.gz	Simple mode	13	-0.00890815	0.25556	0.991131	0.600612	1.63557	0.99 (0.60- 1.64)	0.972767
order.NB1n.id.3953.summary.txt.gz	Weighted mode	13	-0.0248943	0.253023	0.975413	0.594034	1.60164	0.98 (0.59- 1.60)	0.923249
order.Pasteurellales.id.3688.summary.txt.gz	MR Egger	11	0.0117541	0.418755	1.01182	0.4453	2.29909	1.01 (0.45- 2.30)	0.97822
order.Pasteurellales.id.3688.summary.txt.gz	Weighted median	11	-0.0773251	0.206387	0.925589	0.617644	1.38707	0.93 (0.62- 1.39)	0.707913
order.Pasteurellales.id.3688.summary.txt.gz	Inverse variance weighted	11	-0.0637121	0.180629	0.938275	0.65853	1.33686	0.94 (0.66- 1.34)	0.724296
order.Pasteurellales.id.3688.summary.txt.gz	Simple mode	11	-0.107265	0.328483	0.898287	0.471851	1.71012	0.90 (0.47- 1.71)	0.750742
order.Pasteurellales.id.3688.summary.txt.gz	Weighted mode	11	-0.0570031	0.230835	0.944591	0.600832	1.48503	0.94 (0.60- 1.49)	0.809948
order.Rhodospirillales.id.2667.summary.txt.gz	MR Egger	12	-0.0880631	0.57877	0.915703	0.294507	2.84717	0.92 (0.29- 2.85)	0.88209
order.Rhodospirillales.id.2667.summary.txt.gz	Weighted median	12	-0.0928461	0.201689	0.911334	0.613757	1.35319	0.91 (0.61- 1.35)	0.64527
order.Rhodospirillales.id.2667.summary.txt.gz	Inverse variance weighted	12	-0.081991	0.143717	0.92128	0.695116	1.22103	0.92 (0.70- 1.22)	0.568338
order.Rhodospirillales.id.2667.summary.txt.gz	Simple mode	12	0.05611	0.334923	1.05771	0.548625	2.0392	1.06 (0.55- 2.04)	0.869993
order.Rhodospirillales.id.2667.summary.txt.gz	Weighted mode	12	-0.0570718	0.279914	0.944526	0.54569	1.63486	0.94 (0.55- 1.63)	0.842162
order.Selenomonadales.id.2165.summary.txt.gz	MR Egger	11	0.0974935	1.09181	1.1024	0.12971	9.36933	1.10 (0.13- 9.37)	0.930803
order.Selenomonadales.id.2165.summary.txt.gz	Weighted median	11	0.0413504	0.354538	1.04222	0.520198	2.08808	1.04 (0.52- 2.09)	0.907152
order.Selenomonadales.id.2165.summary.txt.gz	Inverse variance weighted	11	0.146167	0.30619	1.15739	0.635105	2.10918	1.16 (0.64- 2.11)	0.633096
order.Selenomonadales.id.2165.summary.txt.gz	Simple mode	11	-0.120138	0.586893	0.886798	0.280706	2.80155	0.89 (0.28- 2.80)	0.841911
order.Selenomonadales.id.2165.summary.txt.gz	Weighted mode	11	-0.252584	0.604842	0.776791	0.237384	2.54189	0.78 (0.24- 2.54)	0.685062
order.Verrucomicrobiales.id.4030.summary.txt.gz	MR Egger	12	-0.700353	0.825553	0.49641	0.0984274	2.5036	0.50 (0.10- 2.50)	0.41609
order.Verrucomicrobiales.id.4030.summary.txt.gz	Weighted median	12	-0.0779352	0.254904	0.925024	0.561273	1.52452	0.93 (0.56- 1.52)	0.7598
order.Verrucomicrobiales.id.4030.summary.txt.gz	Inverse variance weighted	12	0.243679	0.240728	1.27593	0.796007	2.04522	1.28 (0.80- 2.05)	0.311414
order.Verrucomicrobiales.id.4030.summary.txt.gz	Simple mode	12	-0.159367	0.439125	0.852683	0.360576	2.01641	0.85 (0.36- 2.02)	0.723542
order.Verrucomicrobiales.id.4030.summary.txt.gz	Weighted mode	12	-0.159367	0.363224	0.852683	0.418413	1.73768	0.85 (0.42- 1.74)	0.669331
order.Victivallales.id.2254.summary.txt.gz	MR Egger	7	0.0730959	0.731795	1.07583	0.256347	4.51504	1.08 (0.26- 4.52)	0.924316
order.Victivallales.id.2254.summary.txt.gz	Weighted median	7	0.107201	0.228025	1.11316	0.711963	1.74043	1.11 (0.71- 1.74)	0.638266
order.Victivallales.id.2254.summary.txt.gz	Inverse variance weighted	7	0.159601	0.179288	1.17304	0.825469	1.66697	1.17 (0.83- 1.67)	0.373361
order.Victivallales.id.2254.summary.txt.gz	Simple mode	7	0.300791	0.356232	1.35093	0.67205	2.71558	1.35 (0.67- 2.72)	0.430836
order.Victivallales.id.2254.summary.txt.gz	Weighted mode	7	0.283363	0.35642	1.32759	0.660195	2.66965	1.33 (0.66- 2.67)	0.456886
family.Acidaminococcaceae.id.2166.summary.txt.gz	MR Egger	6	-0.568066	0.923458	0.56662	0.0927319	3.46223	0.57 (0.09- 3.46)	0.571729
family.Acidaminococcaceae.id.2166.summary.txt.gz	Weighted median	6	-0.0220333	0.292132	0.978208	0.551776	1.7342	0.98 (0.55- 1.73)	0.939879
family.Acidaminococcaceae.id.2166.summary.txt.gz	Inverse variance weighted	6	-0.193112	0.264031	0.824389	0.491343	1.38319	0.82 (0.49- 1.38)	0.464535
family.Acidaminococcaceae.id.2166.summary.txt.gz	Simple mode	6	0.286795	0.468889	1.33215	0.531407	3.33949	1.33 (0.53- 3.34)	0.56751
family.Acidaminococcaceae.id.2166.summary.txt.gz	Weighted mode	6	0.253497	0.465736	1.28852	0.517189	3.21022	1.29 (0.52- 3.21)	0.609624
family.Actinomycetaceae.id.421.summary.txt.gz	MR Egger	3	-0.437418	0.504596	0.645701	0.240166	1.73601	0.65 (0.24- 1.74)	0.545322
family.Actinomycetaceae.id.421.summary.txt.gz	Weighted median	3	-0.130315	0.298867	0.877819	0.488657	1.5769	0.88 (0.49- 1.58)	0.662814
family.Actinomycetaceae.id.421.summary.txt.gz	Inverse variance weighted	3	-0.138871	0.245938	0.87034	0.537455	1.4094	0.87 (0.54- 1.41)	0.572305
family.Actinomycetaceae.id.421.summary.txt.gz	Simple mode	3	0.1321	0.375109	1.14122	0.547105	2.38051	1.14 (0.55- 2.38)	0.758361
family.Actinomycetaceae.id.421.summary.txt.gz	Weighted mode	3	-0.289423	0.312266	0.748695	0.405975	1.38074	0.75 (0.41- 1.38)	0.451851
family.Alcaligenaceae.id.2875.summary.txt.gz	MR Egger	13	0.407143	0.939893	1.50252	0.238104	9.48141	1.50 (0.24- 9.48)	0.673255
family.Alcaligenaceae.id.2875.summary.txt.gz	Weighted median	13	0.399032	0.284123	1.49038	0.853978	2.60104	1.49 (0.85- 2.60)	0.16019
family.Alcaligenaceae.id.2875.summary.txt.gz	Inverse variance weighted	13	0.325054	0.216386	1.38411	0.905686	2.11524	1.38 (0.91- 2.12)	0.133046
family.Alcaligenaceae.id.2875.summary.txt.gz	Simple mode	13	0.487752	0.454227	1.62865	0.668624	3.96711	1.63 (0.67- 3.97)	0.304028
family.Alcaligenaceae.id.2875.summary.txt.gz	Weighted mode	13	0.506293	0.454815	1.65913	0.680352	4.04601	1.66 (0.68- 4.05)	0.287432
family.Bacteroidaceae.id.917.summary.txt.gz	MR Egger	8	2.90792	1.34175	18.3187	1.32062	254.105	18.32 (1.32-254.10)	0.073338
family.Bacteroidaceae.id.917.summary.txt.gz	Weighted median	8	-0.169761	0.368207	0.843867	0.410062	1.73659	0.84 (0.41- 1.74)	0.644764
family.Bacteroidaceae.id.917.summary.txt.gz	Inverse variance weighted	8	-0.0587788	0.311517	0.942915	0.51204	1.73637	0.94 (0.51- 1.74)	0.850339
family.Bacteroidaceae.id.917.summary.txt.gz	Simple mode	8	-0.413897	0.583826	0.661069	0.210515	2.07592	0.66 (0.21- 2.08)	0.501284
family.Bacteroidaceae.id.917.summary.txt.gz	Weighted mode	8	-0.300376	0.543402	0.740539	0.255267	2.14833	0.74 (0.26- 2.15)	0.597621
family.BacteroidalesS24.7group.id.11173.summary.txt.gz	MR Egger	8	-1.28438	0.845276	0.276823	0.0528066	1.45116	0.28 (0.05- 1.45)	0.17945
family.BacteroidalesS24.7group.id.11173.summary.txt.gz	Weighted median	8	-0.408689	0.24264	0.664521	0.413018	1.06917	0.66 (0.41- 1.07)	0.0921156
family.BacteroidalesS24.7group.id.11173.summary.txt.gz	Inverse variance weighted	8	-0.240789	0.22128	0.786008	0.509412	1.21279	0.79 (0.51- 1.21)	0.276524
family.BacteroidalesS24.7group.id.11173.summary.txt.gz	Simple mode	8	-0.495193	0.355333	0.609453	0.303721	1.22294	0.61 (0.30- 1.22)	0.206084
family.BacteroidalesS24.7group.id.11173.summary.txt.gz	Weighted mode	8	-0.553484	0.369765	0.574943	0.278532	1.18679	0.57 (0.28- 1.19)	0.178094
family.Bifidobacteriaceae.id.433.summary.txt.gz	MR Egger	20	-0.446599	0.455673	0.6398	0.261919	1.56286	0.64 (0.26- 1.56)	0.340034
family.Bifidobacteriaceae.id.433.summary.txt.gz	Weighted median	20	0.0235622	0.187219	1.02384	0.709364	1.47774	1.02 (0.71- 1.48)	0.899848
family.Bifidobacteriaceae.id.433.summary.txt.gz	Inverse variance weighted	20	0.113012	0.135318	1.11965	0.858806	1.45971	1.12 (0.86- 1.46)	0.40363
family.Bifidobacteriaceae.id.433.summary.txt.gz	Simple mode	20	0.235742	0.295974	1.26585	0.708669	2.2611	1.27 (0.71- 2.26)	0.435583
family.Bifidobacteriaceae.id.433.summary.txt.gz	Weighted mode	20	0.0384799	0.234589	1.03923	0.656184	1.64588	1.04 (0.66- 1.65)	0.871439
family.Christensenellaceae.id.1866.summary.txt.gz	MR Egger	6	0.395773	0.555343	1.48553	0.500224	4.41163	1.49 (0.50- 4.41)	0.515421
family.Christensenellaceae.id.1866.summary.txt.gz	Weighted median	6	0.125706	0.276692	1.13395	0.659278	1.95037	1.13 (0.66- 1.95)	0.6496
family.Christensenellaceae.id.1866.summary.txt.gz	Inverse variance weighted	6	0.175643	0.267367	1.19201	0.705819	2.01311	1.19 (0.71- 2.01)	0.511222
family.Christensenellaceae.id.1866.summary.txt.gz	Simple mode	6	-0.253712	0.522211	0.775915	0.278804	2.15938	0.78 (0.28- 2.16)	0.647622
family.Christensenellaceae.id.1866.summary.txt.gz	Weighted mode	6	0.271515	0.361159	1.31195	0.646387	2.66282	1.31 (0.65- 2.66)	0.486039
family.Clostridiaceae1.id.1869.summary.txt.gz	MR Egger	9	0.0835023	0.713188	1.08709	0.26865	4.39888	1.09 (0.27- 4.40)	0.910083
family.Clostridiaceae1.id.1869.summary.txt.gz	Weighted median	9	0.071345	0.305079	1.07395	0.590604	1.95287	1.07 (0.59- 1.95)	0.815096
family.Clostridiaceae1.id.1869.summary.txt.gz	Inverse variance weighted	9	0.321332	0.237676	1.37896	0.865444	2.19719	1.38 (0.87- 2.20)	0.176383
family.Clostridiaceae1.id.1869.summary.txt.gz	Simple mode	9	0.899296	0.504697	2.45787	0.914013	6.60946	2.46 (0.91- 6.61)	0.112632
family.Clostridiaceae1.id.1869.summary.txt.gz	Weighted mode	9	-0.166899	0.394894	0.846285	0.39028	1.83509	0.85 (0.39- 1.84)	0.683687
family.ClostridialesvadinBB60group.id.11286.summary.txt.gz	MR Egger	14	0.414287	0.556255	1.51329	0.508662	4.50211	1.51 (0.51- 4.50)	0.47074
family.ClostridialesvadinBB60group.id.11286.summary.txt.gz	Weighted median	14	0.049677	0.2235	1.05093	0.678152	1.62863	1.05 (0.68- 1.63)	0.824105
family.ClostridialesvadinBB60group.id.11286.summary.txt.gz	Inverse variance weighted	14	0.147925	0.159313	1.15943	0.848463	1.58436	1.16 (0.85- 1.58)	0.35314
family.ClostridialesvadinBB60group.id.11286.summary.txt.gz	Simple mode	14	0.0369429	0.367255	1.03763	0.505161	2.13137	1.04 (0.51- 2.13)	0.921409
family.ClostridialesvadinBB60group.id.11286.summary.txt.gz	Weighted mode	14	-0.0305254	0.349503	0.969936	0.488922	1.92418	0.97 (0.49- 1.92)	0.931733
family.Coriobacteriaceae.id.811.summary.txt.gz	MR Egger	17	-0.0809531	0.875012	0.922237	0.165965	5.12469	0.92 (0.17- 5.12)	0.927512
family.Coriobacteriaceae.id.811.summary.txt.gz	Weighted median	17	0.152781	0.267363	1.16507	0.68987	1.9676	1.17 (0.69- 1.97)	0.567705
family.Coriobacteriaceae.id.811.summary.txt.gz	Inverse variance weighted	17	0.328178	0.201576	1.38844	0.935278	2.06116	1.39 (0.94- 2.06)	0.103513
family.Coriobacteriaceae.id.811.summary.txt.gz	Simple mode	17	0.0188424	0.562263	1.01902	0.338513	3.06755	1.02 (0.34- 3.07)	0.973681
family.Coriobacteriaceae.id.811.summary.txt.gz	Weighted mode	17	-0.0545504	0.501414	0.946911	0.354403	2.53	0.95 (0.35- 2.53)	0.914719
family.Defluviitaleaceae.id.1924.summary.txt.gz	MR Egger	10	0.79888	0.55997	2.22305	0.741811	6.66201	2.22 (0.74- 6.66)	0.19152
family.Defluviitaleaceae.id.1924.summary.txt.gz	Weighted median	10	0.133198	0.222611	1.14248	0.738512	1.76741	1.14 (0.74- 1.77)	0.549609
family.Defluviitaleaceae.id.1924.summary.txt.gz	Inverse variance weighted	10	0.0567436	0.166286	1.05838	0.764009	1.46618	1.06 (0.76- 1.47)	0.732921
family.Defluviitaleaceae.id.1924.summary.txt.gz	Simple mode	10	-0.323531	0.359148	0.72359	0.357914	1.46287	0.72 (0.36- 1.46)	0.391148
family.Defluviitaleaceae.id.1924.summary.txt.gz	Weighted mode	10	-0.304423	0.362255	0.737549	0.362604	1.5002	0.74 (0.36- 1.50)	0.422471
family.Desulfovibrionaceae.id.3169.summary.txt.gz	MR Egger	7	-0.191338	0.992993	0.825853	0.117937	5.78304	0.83 (0.12- 5.78)	0.854785
family.Desulfovibrionaceae.id.3169.summary.txt.gz	Weighted median	7	0.261902	0.318465	1.2994	0.696081	2.42564	1.30 (0.70- 2.43)	0.410856
family.Desulfovibrionaceae.id.3169.summary.txt.gz	Inverse variance weighted	7	0.196297	0.255579	1.21689	0.737391	2.00818	1.22 (0.74- 2.01)	0.442458
family.Desulfovibrionaceae.id.3169.summary.txt.gz	Simple mode	7	0.527373	0.481402	1.69448	0.659565	4.35325	1.69 (0.66- 4.35)	0.315314
family.Desulfovibrionaceae.id.3169.summary.txt.gz	Weighted mode	7	0.51682	0.492903	1.67669	0.638094	4.40574	1.68 (0.64- 4.41)	0.334785
family.Enterobacteriaceae.id.3469.summary.txt.gz	MR Egger	7	2.52537	1.82867	12.4955	0.346861	450.145	12.50 (0.35-450.15)	0.225818
family.Enterobacteriaceae.id.3469.summary.txt.gz	Weighted median	7	0.418655	0.367969	1.51992	0.738921	3.12638	1.52 (0.74- 3.13)	0.255227
family.Enterobacteriaceae.id.3469.summary.txt.gz	Inverse variance weighted	7	0.429476	0.313978	1.53645	0.83034	2.84304	1.54 (0.83- 2.84)	0.171357
family.Enterobacteriaceae.id.3469.summary.txt.gz	Simple mode	7	0.441513	0.497189	1.55506	0.586854	4.12062	1.56 (0.59- 4.12)	0.408716
family.Enterobacteriaceae.id.3469.summary.txt.gz	Weighted mode	7	0.456017	0.512432	1.57778	0.577903	4.30761	1.58 (0.58- 4.31)	0.407778
family.Erysipelotrichaceae.id.2149.summary.txt.gz	MR Egger	12	-0.374007	1.09292	0.687972	0.0807722	5.85975	0.69 (0.08- 5.86)	0.739276
family.Erysipelotrichaceae.id.2149.summary.txt.gz	Weighted median	12	-0.458882	0.33096	0.63199	0.330363	1.20901	0.63 (0.33- 1.21)	0.165589
family.Erysipelotrichaceae.id.2149.summary.txt.gz	Inverse variance weighted	12	-0.27597	0.248891	0.758836	0.465894	1.23597	0.76 (0.47- 1.24)	0.267518
family.Erysipelotrichaceae.id.2149.summary.txt.gz	Simple mode	12	-0.574333	0.563191	0.56308	0.186712	1.69812	0.56 (0.19- 1.70)	0.329736
family.Erysipelotrichaceae.id.2149.summary.txt.gz	Weighted mode	12	-0.556004	0.551015	0.573496	0.194759	1.68875	0.57 (0.19- 1.69)	0.33463
family.FamilyXI.id.1936.summary.txt.gz	MR Egger	7	1.12271	0.951156	3.07318	0.476374	19.8257	3.07 (0.48- 19.83)	0.290943
family.FamilyXI.id.1936.summary.txt.gz	Weighted median	7	-0.0980757	0.157734	0.90658	0.665489	1.23501	0.91 (0.67- 1.24)	0.534086
family.FamilyXI.id.1936.summary.txt.gz	Inverse variance weighted	7	-0.143703	0.147923	0.866145	0.64815	1.15746	0.87 (0.65- 1.16)	0.331312
family.FamilyXI.id.1936.summary.txt.gz	Simple mode	7	-0.127779	0.230412	0.880048	0.560242	1.38241	0.88 (0.56- 1.38)	0.599238
family.FamilyXI.id.1936.summary.txt.gz	Weighted mode	7	-0.127779	0.217616	0.880048	0.57447	1.34817	0.88 (0.57- 1.35)	0.578496
family.FamilyXIII.id.1957.summary.txt.gz	MR Egger	7	1.23087	1.05973	3.4242	0.429037	27.3289	3.42 (0.43- 27.33)	0.297872
family.FamilyXIII.id.1957.summary.txt.gz	Weighted median	7	0.154257	0.3969	1.16679	0.535976	2.54004	1.17 (0.54- 2.54)	0.697531
family.FamilyXIII.id.1957.summary.txt.gz	Inverse variance weighted	7	0.122797	0.283258	1.13066	0.648958	1.9699	1.13 (0.65- 1.97)	0.664639
family.FamilyXIII.id.1957.summary.txt.gz	Simple mode	7	0.29166	0.587286	1.33865	0.423408	4.23227	1.34 (0.42- 4.23)	0.637123
family.FamilyXIII.id.1957.summary.txt.gz	Weighted mode	7	0.273887	0.585041	1.31507	0.417783	4.13947	1.32 (0.42- 4.14)	0.656199
family.Lachnospiraceae.id.1987.summary.txt.gz	MR Egger	13	0.0531708	0.915368	1.05461	0.175354	6.34262	1.05 (0.18- 6.34)	0.954721
family.Lachnospiraceae.id.1987.summary.txt.gz	Weighted median	13	-0.0570726	0.317575	0.944525	0.50686	1.76011	0.94 (0.51- 1.76)	0.857377
family.Lachnospiraceae.id.1987.summary.txt.gz	Inverse variance weighted	13	-0.0377766	0.268234	0.962928	0.569205	1.62899	0.96 (0.57- 1.63)	0.888001
family.Lachnospiraceae.id.1987.summary.txt.gz	Simple mode	13	0.015493	0.50286	1.01561	0.37904	2.72127	1.02 (0.38- 2.72)	0.975928
family.Lachnospiraceae.id.1987.summary.txt.gz	Weighted mode	13	0.015493	0.501883	1.01561	0.379767	2.71607	1.02 (0.38- 2.72)	0.975881
family.Lactobacillaceae.id.1836.summary.txt.gz	MR Egger	8	0.0424046	0.369851	1.04332	0.50535	2.15397	1.04 (0.51- 2.15)	0.912461
family.Lactobacillaceae.id.1836.summary.txt.gz	Weighted median	8	-0.000764133	0.18754	0.999236	0.69188	1.44313	1.00 (0.69- 1.44)	0.996749
family.Lactobacillaceae.id.1836.summary.txt.gz	Inverse variance weighted	8	0.0166288	0.150473	1.01677	0.757071	1.36555	1.02 (0.76- 1.37)	0.912005
family.Lactobacillaceae.id.1836.summary.txt.gz	Simple mode	8	-0.0475147	0.250564	0.953596	0.583553	1.55829	0.95 (0.58- 1.56)	0.85498
family.Lactobacillaceae.id.1836.summary.txt.gz	Weighted mode	8	-0.0101396	0.233919	0.989912	0.625865	1.56571	0.99 (0.63- 1.57)	0.966636
family.Methanobacteriaceae.id.121.summary.txt.gz	MR Egger	9	-0.723649	0.516721	0.484979	0.176149	1.33526	0.48 (0.18- 1.34)	0.204108
family.Methanobacteriaceae.id.121.summary.txt.gz	Weighted median	9	0.047247	0.166239	1.04838	0.756856	1.45219	1.05 (0.76- 1.45)	0.776249
family.Methanobacteriaceae.id.121.summary.txt.gz	Inverse variance weighted	9	0.0152745	0.140614	1.01539	0.770798	1.3376	1.02 (0.77- 1.34)	0.913498
family.Methanobacteriaceae.id.121.summary.txt.gz	Simple mode	9	0.0642695	0.290276	1.06638	0.603703	1.88365	1.07 (0.60- 1.88)	0.830322
family.Methanobacteriaceae.id.121.summary.txt.gz	Weighted mode	9	0.090462	0.26714	1.09468	0.648475	1.84791	1.09 (0.65- 1.85)	0.743604
family.Oxalobacteraceae.id.2966.summary.txt.gz	MR Egger	12	-0.452196	0.439625	0.63623	0.26878	1.50602	0.64 (0.27- 1.51)	0.327907
family.Oxalobacteraceae.id.2966.summary.txt.gz	Weighted median	12	0.0120213	0.14852	1.01209	0.756481	1.35408	1.01 (0.76- 1.35)	0.935489
family.Oxalobacteraceae.id.2966.summary.txt.gz	Inverse variance weighted	12	0.0563745	0.112462	1.05799	0.848699	1.3189	1.06 (0.85- 1.32)	0.616176
family.Oxalobacteraceae.id.2966.summary.txt.gz	Simple mode	12	-0.0163171	0.253318	0.983815	0.598805	1.61637	0.98 (0.60- 1.62)	0.949797
family.Oxalobacteraceae.id.2966.summary.txt.gz	Weighted mode	12	-0.0414759	0.235192	0.959372	0.605045	1.5212	0.96 (0.61- 1.52)	0.863224
family.Pasteurellaceae.id.3689.summary.txt.gz	MR Egger	11	0.0117541	0.418755	1.01182	0.4453	2.29909	1.01 (0.45- 2.30)	0.97822
family.Pasteurellaceae.id.3689.summary.txt.gz	Weighted median	11	-0.0773251	0.205998	0.925589	0.618115	1.38601	0.93 (0.62- 1.39)	0.707386
family.Pasteurellaceae.id.3689.summary.txt.gz	Inverse variance weighted	11	-0.0637121	0.180629	0.938275	0.65853	1.33686	0.94 (0.66- 1.34)	0.724296
family.Pasteurellaceae.id.3689.summary.txt.gz	Simple mode	11	-0.107265	0.311942	0.898287	0.487399	1.65556	0.90 (0.49- 1.66)	0.73807
family.Pasteurellaceae.id.3689.summary.txt.gz	Weighted mode	11	-0.0570031	0.258665	0.944591	0.568936	1.56828	0.94 (0.57- 1.57)	0.830014
family.Peptococcaceae.id.2024.summary.txt.gz	MR Egger	7	-0.777752	0.862852	0.459438	0.0846744	2.49288	0.46 (0.08- 2.49)	0.408707
family.Peptococcaceae.id.2024.summary.txt.gz	Weighted median	7	-0.276793	0.292793	0.758212	0.42713	1.34593	0.76 (0.43- 1.35)	0.344479
family.Peptococcaceae.id.2024.summary.txt.gz	Inverse variance weighted	7	-0.0841051	0.214673	0.919335	0.603588	1.40025	0.92 (0.60- 1.40)	0.695219
family.Peptococcaceae.id.2024.summary.txt.gz	Simple mode	7	-0.444391	0.46269	0.641215	0.258913	1.58801	0.64 (0.26- 1.59)	0.373918
family.Peptococcaceae.id.2024.summary.txt.gz	Weighted mode	7	-0.455648	0.506281	0.634037	0.23505	1.71029	0.63 (0.24- 1.71)	0.4028
family.Peptostreptococcaceae.id.2042.summary.txt.gz	MR Egger	12	0.116328	0.682551	1.12336	0.294796	4.28075	1.12 (0.29- 4.28)	0.868069
family.Peptostreptococcaceae.id.2042.summary.txt.gz	Weighted median	12	-0.108028	0.276914	0.897603	0.521639	1.54454	0.90 (0.52- 1.54)	0.696453
family.Peptostreptococcaceae.id.2042.summary.txt.gz	Inverse variance weighted	12	-0.0311799	0.241754	0.969301	0.603495	1.55684	0.97 (0.60- 1.56)	0.897378
family.Peptostreptococcaceae.id.2042.summary.txt.gz	Simple mode	12	-0.389268	0.418442	0.677552	0.298372	1.53861	0.68 (0.30- 1.54)	0.372192
family.Peptostreptococcaceae.id.2042.summary.txt.gz	Weighted mode	12	-0.251007	0.333552	0.778017	0.404636	1.49594	0.78 (0.40- 1.50)	0.467533
family.Porphyromonadaceae.id.943.summary.txt.gz	MR Egger	9	0.545554	0.941845	1.72556	0.272406	10.9306	1.73 (0.27- 10.93)	0.580581
family.Porphyromonadaceae.id.943.summary.txt.gz	Weighted median	9	0.0318674	0.348994	1.03238	0.520919	2.04602	1.03 (0.52- 2.05)	0.927244
family.Porphyromonadaceae.id.943.summary.txt.gz	Inverse variance weighted	9	0.0635154	0.259621	1.06558	0.640606	1.77247	1.07 (0.64- 1.77)	0.80673
family.Porphyromonadaceae.id.943.summary.txt.gz	Simple mode	9	0.00161177	0.492665	1.00161	0.38136	2.63066	1.00 (0.38- 2.63)	0.99747
family.Porphyromonadaceae.id.943.summary.txt.gz	Weighted mode	9	0.0262326	0.44102	1.02658	0.432502	2.43667	1.03 (0.43- 2.44)	0.954027
family.Prevotellaceae.id.960.summary.txt.gz	MR Egger	16	-0.394841	0.616551	0.673787	0.201235	2.25601	0.67 (0.20- 2.26)	0.532253
family.Prevotellaceae.id.960.summary.txt.gz	Weighted median	16	-0.360677	0.227452	0.697204	0.446426	1.08886	0.70 (0.45- 1.09)	0.1128
family.Prevotellaceae.id.960.summary.txt.gz	Inverse variance weighted	16	-0.29289	0.168892	0.746104	0.535841	1.03888	0.75 (0.54- 1.04)	0.0828859
family.Prevotellaceae.id.960.summary.txt.gz	Simple mode	16	-0.458233	0.384947	0.6324	0.297384	1.34482	0.63 (0.30- 1.34)	0.252396
family.Prevotellaceae.id.960.summary.txt.gz	Weighted mode	16	-0.429532	0.370709	0.650813	0.314704	1.34589	0.65 (0.31- 1.35)	0.264701
family.Rhodospirillaceae.id.2717.summary.txt.gz	MR Egger	13	-0.342456	0.623668	0.710024	0.20912	2.41074	0.71 (0.21- 2.41)	0.593908
family.Rhodospirillaceae.id.2717.summary.txt.gz	Weighted median	13	-0.0872677	0.196991	0.916432	0.622899	1.34829	0.92 (0.62- 1.35)	0.657763
family.Rhodospirillaceae.id.2717.summary.txt.gz	Inverse variance weighted	13	-0.0541909	0.150004	0.947251	0.705958	1.27102	0.95 (0.71- 1.27)	0.717904
family.Rhodospirillaceae.id.2717.summary.txt.gz	Simple mode	13	-0.108087	0.292848	0.89755	0.50557	1.59344	0.90 (0.51- 1.59)	0.718492
family.Rhodospirillaceae.id.2717.summary.txt.gz	Weighted mode	13	-0.108087	0.256601	0.89755	0.542794	1.48416	0.90 (0.54- 1.48)	0.681037
family.Rikenellaceae.id.967.summary.txt.gz	MR Egger	14	-0.187859	0.672618	0.828732	0.221753	3.09712	0.83 (0.22- 3.10)	0.784774
family.Rikenellaceae.id.967.summary.txt.gz	Weighted median	14	-0.243093	0.274261	0.784198	0.458111	1.3424	0.78 (0.46- 1.34)	0.375424
family.Rikenellaceae.id.967.summary.txt.gz	Inverse variance weighted	14	-0.258836	0.220485	0.77195	0.501081	1.18924	0.77 (0.50- 1.19)	0.240421
family.Rikenellaceae.id.967.summary.txt.gz	Simple mode	14	-0.0907543	0.457977	0.913242	0.372176	2.24091	0.91 (0.37- 2.24)	0.845982
family.Rikenellaceae.id.967.summary.txt.gz	Weighted mode	14	-0.102882	0.424016	0.902234	0.392997	2.07133	0.90 (0.39- 2.07)	0.812073
family.Ruminococcaceae.id.2050.summary.txt.gz	MR Egger	8	1.0093	0.883505	2.74369	0.485601	15.5021	2.74 (0.49- 15.50)	0.296823
family.Ruminococcaceae.id.2050.summary.txt.gz	Weighted median	8	0.267233	0.358504	1.30635	0.646984	2.63768	1.31 (0.65- 2.64)	0.456022
family.Ruminococcaceae.id.2050.summary.txt.gz	Inverse variance weighted	8	0.165881	0.351444	1.18043	0.59277	2.35069	1.18 (0.59- 2.35)	0.636928
family.Ruminococcaceae.id.2050.summary.txt.gz	Simple mode	8	0.223243	0.481072	1.25012	0.486918	3.20959	1.25 (0.49- 3.21)	0.656696
family.Ruminococcaceae.id.2050.summary.txt.gz	Weighted mode	8	0.272294	0.420847	1.31297	0.575471	2.99563	1.31 (0.58- 3.00)	0.538253
family.Streptococcaceae.id.1850.summary.txt.gz	MR Egger	13	-1.02688	0.830363	0.358121	0.0703413	1.82326	0.36 (0.07- 1.82)	0.241963
family.Streptococcaceae.id.1850.summary.txt.gz	Weighted median	13	0.15296	0.270231	1.16528	0.686127	1.97904	1.17 (0.69- 1.98)	0.57137
family.Streptococcaceae.id.1850.summary.txt.gz	Inverse variance weighted	13	-0.0826366	0.201993	0.920686	0.619686	1.36789	0.92 (0.62- 1.37)	0.682462
family.Streptococcaceae.id.1850.summary.txt.gz	Simple mode	13	0.209795	0.461761	1.23343	0.498946	3.0491	1.23 (0.50- 3.05)	0.657695
family.Streptococcaceae.id.1850.summary.txt.gz	Weighted mode	13	0.209795	0.423281	1.23343	0.538033	2.82759	1.23 (0.54- 2.83)	0.6291
family.Veillonellaceae.id.2172.summary.txt.gz	MR Egger	17	0.119198	0.299697	1.12659	0.626124	2.02709	1.13 (0.63- 2.03)	0.696433
family.Veillonellaceae.id.2172.summary.txt.gz	Weighted median	17	-0.123093	0.231174	0.884181	0.562033	1.39098	0.88 (0.56- 1.39)	0.594401
family.Veillonellaceae.id.2172.summary.txt.gz	Inverse variance weighted	17	0.107404	0.150368	1.11338	0.82918	1.495	1.11 (0.83- 1.50)	0.475058
family.Veillonellaceae.id.2172.summary.txt.gz	Simple mode	17	-0.193645	0.361643	0.82395	0.405568	1.67393	0.82 (0.41- 1.67)	0.599697
family.Veillonellaceae.id.2172.summary.txt.gz	Weighted mode	17	-0.223905	0.313645	0.799391	0.432294	1.47822	0.80 (0.43- 1.48)	0.485586
family.Verrucomicrobiaceae.id.4036.summary.txt.gz	MR Egger	12	-0.695927	0.826101	0.498612	0.0987578	2.51741	0.50 (0.10- 2.52)	0.419243
family.Verrucomicrobiaceae.id.4036.summary.txt.gz	Weighted median	12	-0.0779208	0.253111	0.925038	0.563258	1.51919	0.93 (0.56- 1.52)	0.758195
family.Verrucomicrobiaceae.id.4036.summary.txt.gz	Inverse variance weighted	12	0.244086	0.240719	1.27645	0.796345	2.04602	1.28 (0.80- 2.05)	0.310588
family.Verrucomicrobiaceae.id.4036.summary.txt.gz	Simple mode	12	-0.160761	0.455761	0.851496	0.348523	2.08034	0.85 (0.35- 2.08)	0.730956
family.Verrucomicrobiaceae.id.4036.summary.txt.gz	Weighted mode	12	-0.160761	0.348334	0.851496	0.430204	1.68535	0.85 (0.43- 1.69)	0.653423
family.Victivallaceae.id.2255.summary.txt.gz	MR Egger	11	0.306524	0.563534	1.35869	0.450227	4.10026	1.36 (0.45- 4.10)	0.599702
family.Victivallaceae.id.2255.summary.txt.gz	Weighted median	11	0.0540693	0.14182	1.05556	0.799397	1.3938	1.06 (0.80- 1.39)	0.703015
family.Victivallaceae.id.2255.summary.txt.gz	Inverse variance weighted	11	0.131346	0.103193	1.14036	0.931544	1.39599	1.14 (0.93- 1.40)	0.203082
family.Victivallaceae.id.2255.summary.txt.gz	Simple mode	11	0.0637121	0.244134	1.06579	0.660479	1.71981	1.07 (0.66- 1.72)	0.79941
family.Victivallaceae.id.2255.summary.txt.gz	Weighted mode	11	0.0514341	0.246081	1.05278	0.649934	1.70532	1.05 (0.65- 1.71)	0.838634
genus..Clostridiuminnocuumgroup.id.14397.summary.txt.gz	MR Egger	8	-0.611197	0.682889	0.542701	0.142323	2.06941	0.54 (0.14- 2.07)	0.40525
genus..Clostridiuminnocuumgroup.id.14397.summary.txt.gz	Weighted median	8	0.0894779	0.175301	1.0936	0.775605	1.54198	1.09 (0.78- 1.54)	0.609754
genus..Clostridiuminnocuumgroup.id.14397.summary.txt.gz	Inverse variance weighted	8	-0.0031279	0.134264	0.996877	0.766221	1.29697	1.00 (0.77- 1.30)	0.981414
genus..Clostridiuminnocuumgroup.id.14397.summary.txt.gz	Simple mode	8	0.107312	0.274073	1.11328	0.650593	1.90502	1.11 (0.65- 1.91)	0.70704
genus..Clostridiuminnocuumgroup.id.14397.summary.txt.gz	Weighted mode	8	0.111242	0.278749	1.11767	0.647196	1.93014	1.12 (0.65- 1.93)	0.701731
genus..Eubacteriumbrachygroup.id.11296.summary.txt.gz	MR Egger	10	-0.365048	0.556742	0.694163	0.233106	2.06714	0.69 (0.23- 2.07)	0.530426
genus..Eubacteriumbrachygroup.id.11296.summary.txt.gz	Weighted median	10	-0.0897943	0.15583	0.914119	0.673531	1.24065	0.91 (0.67- 1.24)	0.564458
genus..Eubacteriumbrachygroup.id.11296.summary.txt.gz	Inverse variance weighted	10	0.100497	0.136507	1.10572	0.846151	1.44492	1.11 (0.85- 1.44)	0.461606
genus..Eubacteriumbrachygroup.id.11296.summary.txt.gz	Simple mode	10	-0.192289	0.246099	0.825069	0.509338	1.33651	0.83 (0.51- 1.34)	0.45466
genus..Eubacteriumbrachygroup.id.11296.summary.txt.gz	Weighted mode	10	-0.192289	0.24947	0.825069	0.505984	1.34537	0.83 (0.51- 1.35)	0.460586
genus..Eubacteriumcoprostanoligenesgroup.id.11375.summary.txt.gz	MR Egger	12	-0.199759	0.879015	0.818928	0.146222	4.58647	0.82 (0.15- 4.59)	0.824805
genus..Eubacteriumcoprostanoligenesgroup.id.11375.summary.txt.gz	Weighted median	12	0.397481	0.301865	1.48807	0.823513	2.68891	1.49 (0.82- 2.69)	0.187923
genus..Eubacteriumcoprostanoligenesgroup.id.11375.summary.txt.gz	Inverse variance weighted	12	0.280202	0.228942	1.3234	0.844911	2.07286	1.32 (0.84- 2.07)	0.22099
genus..Eubacteriumcoprostanoligenesgroup.id.11375.summary.txt.gz	Simple mode	12	0.62038	0.590975	1.85963	0.583955	5.9221	1.86 (0.58- 5.92)	0.316347
genus..Eubacteriumcoprostanoligenesgroup.id.11375.summary.txt.gz	Weighted mode	12	0.472639	0.567509	1.60422	0.527462	4.87908	1.60 (0.53- 4.88)	0.422654
genus..Eubacteriumeligensgroup.id.14372.summary.txt.gz	MR Egger	7	0.536853	1.08786	1.71062	0.202837	14.4264	1.71 (0.20- 14.43)	0.642573
genus..Eubacteriumeligensgroup.id.14372.summary.txt.gz	Weighted median	7	-0.504529	0.368956	0.60379	0.292971	1.24436	0.60 (0.29- 1.24)	0.171484
genus..Eubacteriumeligensgroup.id.14372.summary.txt.gz	Inverse variance weighted	7	-0.174111	0.293135	0.840203	0.473001	1.49247	0.84 (0.47- 1.49)	0.552537
genus..Eubacteriumeligensgroup.id.14372.summary.txt.gz	Simple mode	7	-0.798526	0.653048	0.449992	0.125118	1.61842	0.45 (0.13- 1.62)	0.267264
genus..Eubacteriumeligensgroup.id.14372.summary.txt.gz	Weighted mode	7	-0.785205	0.646769	0.456026	0.128366	1.62006	0.46 (0.13- 1.62)	0.270344
genus..Eubacteriumfissicatenagroup.id.14373.summary.txt.gz	MR Egger	9	0.206658	0.848036	1.22956	0.233286	6.48057	1.23 (0.23- 6.48)	0.814458
genus..Eubacteriumfissicatenagroup.id.14373.summary.txt.gz	Weighted median	9	-0.04118	0.183487	0.959656	0.669775	1.375	0.96 (0.67- 1.38)	0.822422
genus..Eubacteriumfissicatenagroup.id.14373.summary.txt.gz	Inverse variance weighted	9	-0.0500729	0.154265	0.95116	0.702976	1.28697	0.95 (0.70- 1.29)	0.745492
genus..Eubacteriumfissicatenagroup.id.14373.summary.txt.gz	Simple mode	9	0.188955	0.355706	1.20799	0.60156	2.42575	1.21 (0.60- 2.43)	0.6097
genus..Eubacteriumfissicatenagroup.id.14373.summary.txt.gz	Weighted mode	9	0.167194	0.310632	1.18198	0.642978	2.17284	1.18 (0.64- 2.17)	0.60506
genus..Eubacteriumhalliigroup.id.11338.summary.txt.gz	MR Egger	14	0.0941442	0.360337	1.09872	0.542202	2.22644	1.10 (0.54- 2.23)	0.798317
genus..Eubacteriumhalliigroup.id.11338.summary.txt.gz	Weighted median	14	-0.0255159	0.246804	0.974807	0.600945	1.58126	0.97 (0.60- 1.58)	0.917657
genus..Eubacteriumhalliigroup.id.11338.summary.txt.gz	Inverse variance weighted	14	0.135341	0.171779	1.14493	0.81763	1.60324	1.14 (0.82- 1.60)	0.430766
genus..Eubacteriumhalliigroup.id.11338.summary.txt.gz	Simple mode	14	0.172151	0.363494	1.18786	0.582576	2.42201	1.19 (0.58- 2.42)	0.643638
genus..Eubacteriumhalliigroup.id.11338.summary.txt.gz	Weighted mode	14	-0.0607837	0.32931	0.941027	0.493501	1.79439	0.94 (0.49- 1.79)	0.856408
genus..Eubacteriumnodatumgroup.id.11297.summary.txt.gz	MR Egger	9	-0.50463	0.723173	0.603729	0.146307	2.49126	0.60 (0.15- 2.49)	0.507811
genus..Eubacteriumnodatumgroup.id.11297.summary.txt.gz	Weighted median	9	-0.0395635	0.170993	0.961209	0.687488	1.34391	0.96 (0.69- 1.34)	0.817024
genus..Eubacteriumnodatumgroup.id.11297.summary.txt.gz	Inverse variance weighted	9	-0.00651968	0.142226	0.993502	0.751801	1.31291	0.99 (0.75- 1.31)	0.963438
genus..Eubacteriumnodatumgroup.id.11297.summary.txt.gz	Simple mode	9	0.295276	0.272521	1.3435	0.787521	2.29198	1.34 (0.79- 2.29)	0.310159
genus..Eubacteriumnodatumgroup.id.11297.summary.txt.gz	Weighted mode	9	-0.0541905	0.263956	0.947252	0.564653	1.58909	0.95 (0.56- 1.59)	0.842464
genus..Eubacteriumoxidoreducensgroup.id.11339.summary.txt.gz	MR Egger	5	0.651971	0.685959	1.91932	0.500319	7.36287	1.92 (0.50- 7.36)	0.412002
genus..Eubacteriumoxidoreducensgroup.id.11339.summary.txt.gz	Weighted median	5	-0.123513	0.240498	0.88381	0.551624	1.41604	0.88 (0.55- 1.42)	0.60755
genus..Eubacteriumoxidoreducensgroup.id.11339.summary.txt.gz	Inverse variance weighted	5	-0.237988	0.18481	0.788212	0.548693	1.13229	0.79 (0.55- 1.13)	0.197834
genus..Eubacteriumoxidoreducensgroup.id.11339.summary.txt.gz	Simple mode	5	-0.085796	0.333013	0.917781	0.47783	1.76281	0.92 (0.48- 1.76)	0.8094
genus..Eubacteriumoxidoreducensgroup.id.11339.summary.txt.gz	Weighted mode	5	-0.10065	0.343353	0.904249	0.461339	1.77238	0.90 (0.46- 1.77)	0.783995
genus..Eubacteriumrectalegroup.id.14374.summary.txt.gz	MR Egger	7	0.779903	1.16677	2.18126	0.221583	21.4723	2.18 (0.22- 21.47)	0.533472
genus..Eubacteriumrectalegroup.id.14374.summary.txt.gz	Weighted median	7	0.395153	0.368663	1.48461	0.720776	3.05791	1.48 (0.72- 3.06)	0.283786
genus..Eubacteriumrectalegroup.id.14374.summary.txt.gz	Inverse variance weighted	7	0.626774	0.308762	1.87156	1.02184	3.4279	1.87 (1.02- 3.43)	0.0423604
genus..Eubacteriumrectalegroup.id.14374.summary.txt.gz	Simple mode	7	0.107286	0.5379	1.11325	0.387904	3.19495	1.11 (0.39- 3.19)	0.848496
genus..Eubacteriumrectalegroup.id.14374.summary.txt.gz	Weighted mode	7	0.195883	0.487699	1.21639	0.467663	3.1638	1.22 (0.47- 3.16)	0.701858
genus..Eubacteriumruminantiumgroup.id.11340.summary.txt.gz	MR Egger	15	0.429157	0.414041	1.53596	0.682247	3.45795	1.54 (0.68- 3.46)	0.318862
genus..Eubacteriumruminantiumgroup.id.11340.summary.txt.gz	Weighted median	15	-0.000169703	0.162428	0.99983	0.727218	1.37464	1.00 (0.73- 1.37)	0.999166
genus..Eubacteriumruminantiumgroup.id.11340.summary.txt.gz	Inverse variance weighted	15	0.12439	0.124999	1.13246	0.886381	1.44685	1.13 (0.89- 1.45)	0.319673
genus..Eubacteriumruminantiumgroup.id.11340.summary.txt.gz	Simple mode	15	-0.0659542	0.302952	0.936174	0.516986	1.69525	0.94 (0.52- 1.70)	0.8308
genus..Eubacteriumruminantiumgroup.id.11340.summary.txt.gz	Weighted mode	15	-0.0241555	0.280541	0.976134	0.563258	1.69165	0.98 (0.56- 1.69)	0.932604
genus..Eubacteriumventriosumgroup.id.11341.summary.txt.gz	MR Egger	14	0.0607913	1.11985	1.06268	0.11835	9.54185	1.06 (0.12- 9.54)	0.957601
genus..Eubacteriumventriosumgroup.id.11341.summary.txt.gz	Weighted median	14	0.00501924	0.272425	1.00503	0.589233	1.71424	1.01 (0.59- 1.71)	0.9853
genus..Eubacteriumventriosumgroup.id.11341.summary.txt.gz	Inverse variance weighted	14	-0.19017	0.244146	0.826819	0.512376	1.33423	0.83 (0.51- 1.33)	0.436029
genus..Eubacteriumventriosumgroup.id.11341.summary.txt.gz	Simple mode	14	-0.386874	0.458632	0.679177	0.276431	1.6687	0.68 (0.28- 1.67)	0.41418
genus..Eubacteriumventriosumgroup.id.11341.summary.txt.gz	Weighted mode	14	-0.0322799	0.439956	0.968236	0.408774	2.2934	0.97 (0.41- 2.29)	0.942628
genus..Eubacteriumxylanophilumgroup.id.14375.summary.txt.gz	MR Egger	8	0.0662522	0.599575	1.0685	0.329917	3.46052	1.07 (0.33- 3.46)	0.915617
genus..Eubacteriumxylanophilumgroup.id.14375.summary.txt.gz	Weighted median	8	0.343155	0.273183	1.40939	0.825073	2.40751	1.41 (0.83- 2.41)	0.209066
genus..Eubacteriumxylanophilumgroup.id.14375.summary.txt.gz	Inverse variance weighted	8	0.225403	0.207026	1.25283	0.834963	1.87982	1.25 (0.83- 1.88)	0.276257
genus..Eubacteriumxylanophilumgroup.id.14375.summary.txt.gz	Simple mode	8	0.472715	0.437127	1.60434	0.681095	3.77909	1.60 (0.68- 3.78)	0.315354
genus..Eubacteriumxylanophilumgroup.id.14375.summary.txt.gz	Weighted mode	8	0.450529	0.387035	1.56914	0.734872	3.35052	1.57 (0.73- 3.35)	0.282539
genus..Ruminococcusgauvreauiigroup.id.11342.summary.txt.gz	MR Egger	10	-0.776007	1.14869	0.46024	0.0484395	4.37289	0.46 (0.05- 4.37)	0.518368
genus..Ruminococcusgauvreauiigroup.id.11342.summary.txt.gz	Weighted median	10	0.284228	0.27602	1.32874	0.773545	2.2824	1.33 (0.77- 2.28)	0.303134
genus..Ruminococcusgauvreauiigroup.id.11342.summary.txt.gz	Inverse variance weighted	10	-0.0490527	0.268402	0.952131	0.562637	1.61126	0.95 (0.56- 1.61)	0.854988
genus..Ruminococcusgauvreauiigroup.id.11342.summary.txt.gz	Simple mode	10	0.307312	0.410067	1.35976	0.608707	3.03752	1.36 (0.61- 3.04)	0.472737
genus..Ruminococcusgauvreauiigroup.id.11342.summary.txt.gz	Weighted mode	10	0.307312	0.385111	1.35976	0.639221	2.89252	1.36 (0.64- 2.89)	0.445424
genus..Ruminococcusgnavusgroup.id.14376.summary.txt.gz	MR Egger	9	0.368036	0.803467	1.44489	0.299165	6.97849	1.44 (0.30- 6.98)	0.660789
genus..Ruminococcusgnavusgroup.id.14376.summary.txt.gz	Weighted median	9	0.229039	0.208927	1.25739	0.834887	1.89371	1.26 (0.83- 1.89)	0.272964
genus..Ruminococcusgnavusgroup.id.14376.summary.txt.gz	Inverse variance weighted	9	0.254981	0.165019	1.29044	0.933834	1.78322	1.29 (0.93- 1.78)	0.122308
genus..Ruminococcusgnavusgroup.id.14376.summary.txt.gz	Simple mode	9	0.316613	0.33247	1.37247	0.715317	2.63334	1.37 (0.72- 2.63)	0.368825
genus..Ruminococcusgnavusgroup.id.14376.summary.txt.gz	Weighted mode	9	0.287759	0.281997	1.33344	0.76724	2.31746	1.33 (0.77- 2.32)	0.337388
genus..Ruminococcustorquesgroup.id.14377.summary.txt.gz	MR Egger	6	-0.110486	1.12422	0.895399	0.0988699	8.10903	0.90 (0.10- 8.11)	0.926439
genus..Ruminococcustorquesgroup.id.14377.summary.txt.gz	Weighted median	6	-0.0350541	0.373146	0.965553	0.464673	2.00634	0.97 (0.46- 2.01)	0.925155
genus..Ruminococcustorquesgroup.id.14377.summary.txt.gz	Inverse variance weighted	6	0.093732	0.314033	1.09827	0.593468	2.03244	1.10 (0.59- 2.03)	0.765338
genus..Ruminococcustorquesgroup.id.14377.summary.txt.gz	Simple mode	6	-0.0615807	0.503463	0.940277	0.350509	2.52239	0.94 (0.35- 2.52)	0.907414
genus..Ruminococcustorquesgroup.id.14377.summary.txt.gz	Weighted mode	6	-0.069092	0.528657	0.933241	0.331125	2.63024	0.93 (0.33- 2.63)	0.901113
genus.Actinomyces.id.423.summary.txt.gz	MR Egger	7	-0.0919483	0.427938	0.912152	0.394275	2.11026	0.91 (0.39- 2.11)	0.838362
genus.Actinomyces.id.423.summary.txt.gz	Weighted median	7	0.0572808	0.228213	1.05895	0.677046	1.65629	1.06 (0.68- 1.66)	0.801816
genus.Actinomyces.id.423.summary.txt.gz	Inverse variance weighted	7	0.063311	0.175168	1.06536	0.75577	1.50176	1.07 (0.76- 1.50)	0.717778
genus.Actinomyces.id.423.summary.txt.gz	Simple mode	7	0.0809407	0.384578	1.08431	0.510261	2.30415	1.08 (0.51- 2.30)	0.840269
genus.Actinomyces.id.423.summary.txt.gz	Weighted mode	7	-0.141744	0.330034	0.867843	0.454475	1.65719	0.87 (0.45- 1.66)	0.682566
genus.Adlercreutzia.id.812.summary.txt.gz	MR Egger	8	0.00215205	0.836651	1.00215	0.19443	5.16543	1.00 (0.19- 5.17)	0.998031
genus.Adlercreutzia.id.812.summary.txt.gz	Weighted median	8	0.0191232	0.234045	1.01931	0.644291	1.61261	1.02 (0.64- 1.61)	0.934879
genus.Adlercreutzia.id.812.summary.txt.gz	Inverse variance weighted	8	0.0639214	0.187138	1.06601	0.738695	1.53835	1.07 (0.74- 1.54)	0.732672
genus.Adlercreutzia.id.812.summary.txt.gz	Simple mode	8	-0.0630659	0.351373	0.938882	0.471538	1.86941	0.94 (0.47- 1.87)	0.862642
genus.Adlercreutzia.id.812.summary.txt.gz	Weighted mode	8	-0.045991	0.335234	0.955051	0.495073	1.8424	0.96 (0.50- 1.84)	0.894743
genus.Akkermansia.id.4037.summary.txt.gz	MR Egger	12	-0.689518	0.825823	0.501818	0.0994468	2.53222	0.50 (0.10- 2.53)	0.423247
genus.Akkermansia.id.4037.summary.txt.gz	Weighted median	12	-0.0775648	0.255537	0.925367	0.560785	1.52697	0.93 (0.56- 1.53)	0.761481
genus.Akkermansia.id.4037.summary.txt.gz	Inverse variance weighted	12	0.244449	0.240631	1.27692	0.796771	2.04641	1.28 (0.80- 2.05)	0.309693
genus.Akkermansia.id.4037.summary.txt.gz	Simple mode	12	-0.161636	0.435404	0.850751	0.362393	1.99722	0.85 (0.36- 2.00)	0.717516
genus.Akkermansia.id.4037.summary.txt.gz	Weighted mode	12	-0.150569	0.364056	0.860218	0.421423	1.7559	0.86 (0.42- 1.76)	0.687124
genus.Alistipes.id.968.summary.txt.gz	MR Egger	10	0.541398	1.57012	1.71841	0.0791789	37.2943	1.72 (0.08- 37.29)	0.739125
genus.Alistipes.id.968.summary.txt.gz	Weighted median	10	-0.175941	0.351116	0.838667	0.421418	1.66904	0.84 (0.42- 1.67)	0.616308
genus.Alistipes.id.968.summary.txt.gz	Inverse variance weighted	10	-0.146041	0.317291	0.864123	0.463972	1.60938	0.86 (0.46- 1.61)	0.64532
genus.Alistipes.id.968.summary.txt.gz	Simple mode	10	0.0121502	0.589752	1.01222	0.318618	3.21576	1.01 (0.32- 3.22)	0.984013
genus.Alistipes.id.968.summary.txt.gz	Weighted mode	10	0.0121502	0.531194	1.01222	0.357367	2.86707	1.01 (0.36- 2.87)	0.98225
genus.Allisonella.id.2174.summary.txt.gz	MR Egger	6	-0.276058	0.957289	0.758769	0.116211	4.95416	0.76 (0.12- 4.95)	0.787386
genus.Allisonella.id.2174.summary.txt.gz	Weighted median	6	-0.210988	0.178339	0.809783	0.570904	1.14861	0.81 (0.57- 1.15)	0.236781
genus.Allisonella.id.2174.summary.txt.gz	Inverse variance weighted	6	-0.126093	0.134375	0.881533	0.677417	1.14715	0.88 (0.68- 1.15)	0.348056
genus.Allisonella.id.2174.summary.txt.gz	Simple mode	6	-0.318111	0.282819	0.727522	0.417932	1.26645	0.73 (0.42- 1.27)	0.311758
genus.Allisonella.id.2174.summary.txt.gz	Weighted mode	6	-0.307784	0.26522	0.735074	0.43709	1.23621	0.74 (0.44- 1.24)	0.298244
genus.Alloprevotella.id.961.summary.txt.gz	MR Egger	5	-0.407186	1.47139	0.665521	0.0372127	11.9023	0.67 (0.04- 11.90)	0.799954
genus.Alloprevotella.id.961.summary.txt.gz	Weighted median	5	0.0103405	0.190679	1.01039	0.695315	1.46825	1.01 (0.70- 1.47)	0.956752
genus.Alloprevotella.id.961.summary.txt.gz	Inverse variance weighted	5	-0.0923382	0.147929	0.911797	0.682305	1.21848	0.91 (0.68- 1.22)	0.532492
genus.Alloprevotella.id.961.summary.txt.gz	Simple mode	5	0.10321	0.275448	1.10872	0.646185	1.90235	1.11 (0.65- 1.90)	0.726905
genus.Alloprevotella.id.961.summary.txt.gz	Weighted mode	5	0.0992106	0.26878	1.1043	0.652074	1.87015	1.10 (0.65- 1.87)	0.73075
genus.Anaerofilum.id.2053.summary.txt.gz	MR Egger	9	0.122828	0.820784	1.13069	0.226297	5.64949	1.13 (0.23- 5.65)	0.885263
genus.Anaerofilum.id.2053.summary.txt.gz	Weighted median	9	-0.0121235	0.18812	0.98795	0.683288	1.42845	0.99 (0.68- 1.43)	0.948616
genus.Anaerofilum.id.2053.summary.txt.gz	Inverse variance weighted	9	-0.0668914	0.139571	0.935297	0.71145	1.22957	0.94 (0.71- 1.23)	0.63175
genus.Anaerofilum.id.2053.summary.txt.gz	Simple mode	9	0.148336	0.302051	1.1599	0.641668	2.09668	1.16 (0.64- 2.10)	0.636546
genus.Anaerofilum.id.2053.summary.txt.gz	Weighted mode	9	0.101539	0.281277	1.10687	0.637779	1.92099	1.11 (0.64- 1.92)	0.727452
genus.Anaerostipes.id.1991.summary.txt.gz	MR Egger	11	0.405311	0.940603	1.49977	0.237338	9.47724	1.50 (0.24- 9.48)	0.676674
genus.Anaerostipes.id.1991.summary.txt.gz	Weighted median	11	-0.0288274	0.306371	0.971584	0.532957	1.77121	0.97 (0.53- 1.77)	0.925035
genus.Anaerostipes.id.1991.summary.txt.gz	Inverse variance weighted	11	0.0226248	0.242866	1.02288	0.635468	1.64648	1.02 (0.64- 1.65)	0.925778
genus.Anaerostipes.id.1991.summary.txt.gz	Simple mode	11	0.00702083	0.50668	1.00705	0.373039	2.71859	1.01 (0.37- 2.72)	0.989217
genus.Anaerostipes.id.1991.summary.txt.gz	Weighted mode	11	-0.0227042	0.513556	0.977552	0.357267	2.67477	0.98 (0.36- 2.67)	0.965607
genus.Anaerotruncus.id.2054.summary.txt.gz	MR Egger	12	0.115044	0.584452	1.12192	0.356835	3.52743	1.12 (0.36- 3.53)	0.847895
genus.Anaerotruncus.id.2054.summary.txt.gz	Weighted median	12	0.295315	0.293691	1.34355	0.755542	2.38918	1.34 (0.76- 2.39)	0.314643
genus.Anaerotruncus.id.2054.summary.txt.gz	Inverse variance weighted	12	0.13713	0.208915	1.14698	0.761593	1.72737	1.15 (0.76- 1.73)	0.511573
genus.Anaerotruncus.id.2054.summary.txt.gz	Simple mode	12	0.321034	0.447093	1.37855	0.573919	3.31128	1.38 (0.57- 3.31)	0.487698
genus.Anaerotruncus.id.2054.summary.txt.gz	Weighted mode	12	0.321034	0.428867	1.37855	0.594792	3.19508	1.38 (0.59- 3.20)	0.469823
genus.Bacteroides.id.918.summary.txt.gz	MR Egger	8	2.90792	1.34175	18.3187	1.32062	254.105	18.32 (1.32- 254.10)	0.073338
genus.Bacteroides.id.918.summary.txt.gz	Weighted median	8	-0.169761	0.364181	0.843867	0.41331	1.72294	0.84 (0.41- 1.72)	0.641113
genus.Bacteroides.id.918.summary.txt.gz	Inverse variance weighted	8	-0.0587788	0.311517	0.942915	0.51204	1.73637	0.94 (0.51- 1.74)	0.850339
genus.Bacteroides.id.918.summary.txt.gz	Simple mode	8	-0.413897	0.597656	0.661069	0.204886	2.13296	0.66 (0.20- 2.13)	0.510915
genus.Bacteroides.id.918.summary.txt.gz	Weighted mode	8	-0.300376	0.534455	0.740539	0.259783	2.11099	0.74 (0.26- 2.11)	0.591633
genus.Barnesiella.id.944.summary.txt.gz	MR Egger	11	-1.30251	0.993487	0.271849	0.0387842	1.90547	0.27 (0.04- 1.91)	0.222305
genus.Barnesiella.id.944.summary.txt.gz	Weighted median	11	0.302017	0.302511	1.35258	0.747587	2.44718	1.35 (0.75- 2.45)	0.318101
genus.Barnesiella.id.944.summary.txt.gz	Inverse variance weighted	11	0.0973443	0.270274	1.10224	0.648954	1.87214	1.10 (0.65- 1.87)	0.718721
genus.Barnesiella.id.944.summary.txt.gz	Simple mode	11	0.314143	0.474856	1.36909	0.53979	3.47245	1.37 (0.54- 3.47)	0.523208
genus.Barnesiella.id.944.summary.txt.gz	Weighted mode	11	0.288914	0.466359	1.33498	0.535182	3.33002	1.33 (0.54- 3.33)	0.549434
genus.Bifidobacterium.id.436.summary.txt.gz	MR Egger	19	-0.968229	0.400618	0.379755	0.173177	0.832753	0.38 (0.17- 0.83)	0.0271837
genus.Bifidobacterium.id.436.summary.txt.gz	Weighted median	19	-0.0500331	0.187172	0.951198	0.659093	1.37276	0.95 (0.66- 1.37)	0.78923
genus.Bifidobacterium.id.436.summary.txt.gz	Inverse variance weighted	19	-0.0234964	0.161991	0.976777	0.71106	1.34179	0.98 (0.71- 1.34)	0.884673
genus.Bifidobacterium.id.436.summary.txt.gz	Simple mode	19	0.217056	0.329363	1.24241	0.651489	2.36933	1.24 (0.65- 2.37)	0.518226
genus.Bifidobacterium.id.436.summary.txt.gz	Weighted mode	19	0.0200274	0.244949	1.02023	0.631237	1.64893	1.02 (0.63- 1.65)	0.935739
genus.Bilophila.id.3170.summary.txt.gz	MR Egger	10	2.02193	1.46386	7.55291	0.428596	133.101	7.55 (0.43- 133.10)	0.204559
genus.Bilophila.id.3170.summary.txt.gz	Weighted median	10	-0.0645572	0.322128	0.937482	0.498612	1.76264	0.94 (0.50- 1.76)	0.841161
genus.Bilophila.id.3170.summary.txt.gz	Inverse variance weighted	10	-0.00209582	0.276435	0.997906	0.580475	1.71552	1.00 (0.58- 1.72)	0.993951
genus.Bilophila.id.3170.summary.txt.gz	Simple mode	10	-0.0763509	0.582356	0.926491	0.29589	2.90103	0.93 (0.30- 2.90)	0.898575
genus.Bilophila.id.3170.summary.txt.gz	Weighted mode	10	-0.147793	0.590295	0.862609	0.271234	2.74337	0.86 (0.27- 2.74)	0.807922
genus.Blautia.id.1992.summary.txt.gz	MR Egger	11	-0.027868	0.583586	0.972517	0.309841	3.0525	0.97 (0.31- 3.05)	0.962956
genus.Blautia.id.1992.summary.txt.gz	Weighted median	11	0.318791	0.309128	1.37546	0.750438	2.52106	1.38 (0.75- 2.52)	0.302418
genus.Blautia.id.1992.summary.txt.gz	Inverse variance weighted	11	0.295291	0.229879	1.34352	0.856182	2.10824	1.34 (0.86- 2.11)	0.19895
genus.Blautia.id.1992.summary.txt.gz	Simple mode	11	0.276022	0.50815	1.31788	0.486775	3.56797	1.32 (0.49- 3.57)	0.598898
genus.Blautia.id.1992.summary.txt.gz	Weighted mode	11	0.290476	0.545348	1.33706	0.459137	3.89369	1.34 (0.46- 3.89)	0.605913
genus.Butyricicoccus.id.2055.summary.txt.gz	MR Egger	8	-0.268703	0.582823	0.76437	0.243891	2.39559	0.76 (0.24- 2.40)	0.661011
genus.Butyricicoccus.id.2055.summary.txt.gz	Weighted median	8	0.183915	0.328233	1.20191	0.631649	2.28702	1.20 (0.63- 2.29)	0.575262
genus.Butyricicoccus.id.2055.summary.txt.gz	Inverse variance weighted	8	-0.0718734	0.279683	0.930649	0.537917	1.61011	0.93 (0.54- 1.61)	0.797193
genus.Butyricicoccus.id.2055.summary.txt.gz	Simple mode	8	0.388302	0.571106	1.47447	0.481396	4.51619	1.47 (0.48- 4.52)	0.518406
genus.Butyricicoccus.id.2055.summary.txt.gz	Weighted mode	8	0.335905	0.449412	1.39921	0.579875	3.37621	1.40 (0.58- 3.38)	0.479153
genus.Butyricimonas.id.945.summary.txt.gz	MR Egger	13	-0.236808	0.711298	0.789143	0.195743	3.18145	0.79 (0.20- 3.18)	0.745451
genus.Butyricimonas.id.945.summary.txt.gz	Weighted median	13	-0.138683	0.243042	0.870504	0.540617	1.40169	0.87 (0.54- 1.40)	0.568261
genus.Butyricimonas.id.945.summary.txt.gz	Inverse variance weighted	13	-0.0559723	0.192798	0.945565	0.648006	1.37976	0.95 (0.65- 1.38)	0.771575
genus.Butyricimonas.id.945.summary.txt.gz	Simple mode	13	-0.319418	0.403431	0.726571	0.329512	1.60209	0.73 (0.33- 1.60)	0.443873
genus.Butyricimonas.id.945.summary.txt.gz	Weighted mode	13	-0.220989	0.381308	0.801725	0.379708	1.69278	0.80 (0.38- 1.69)	0.572934
genus.Butyrivibrio.id.1993.summary.txt.gz	MR Egger	14	-0.416915	0.362335	0.659077	0.323974	1.34079	0.66 (0.32- 1.34)	0.272296
genus.Butyrivibrio.id.1993.summary.txt.gz	Weighted median	14	-0.0545291	0.11223	0.946931	0.759952	1.17991	0.95 (0.76- 1.18)	0.62706
genus.Butyrivibrio.id.1993.summary.txt.gz	Inverse variance weighted	14	-0.0264581	0.0864399	0.973889	0.822111	1.15369	0.97 (0.82- 1.15)	0.759539
genus.Butyrivibrio.id.1993.summary.txt.gz	Simple mode	14	-0.108357	0.211824	0.897307	0.592425	1.35909	0.90 (0.59- 1.36)	0.61755
genus.Butyrivibrio.id.1993.summary.txt.gz	Weighted mode	14	-0.108357	0.195368	0.897307	0.611844	1.31596	0.90 (0.61- 1.32)	0.588564
genus.CandidatusSoleaferrea.id.11350.summary.txt.gz	MR Egger	7	0.36978	2.60861	1.44742	0.00871157	240.486	1.45 (0.01- 240.49)	0.892809
genus.CandidatusSoleaferrea.id.11350.summary.txt.gz	Weighted median	7	-0.100992	0.234741	0.90394	0.57059	1.43204	0.90 (0.57- 1.43)	0.667031
genus.CandidatusSoleaferrea.id.11350.summary.txt.gz	Inverse variance weighted	7	-0.015318	0.207899	0.984799	0.655209	1.48018	0.98 (0.66- 1.48)	0.941265
genus.CandidatusSoleaferrea.id.11350.summary.txt.gz	Simple mode	7	-0.35417	0.423596	0.701755	0.305924	1.60975	0.70 (0.31- 1.61)	0.435123
genus.CandidatusSoleaferrea.id.11350.summary.txt.gz	Weighted mode	7	-0.219405	0.385752	0.802996	0.377012	1.7103	0.80 (0.38- 1.71)	0.590149
genus.Catenibacterium.id.2153.summary.txt.gz	MR Egger	4	-3.08164	2.09086	0.0458839	0.000761883	2.76333	0.05 (0.00- 2.76)	0.278442
genus.Catenibacterium.id.2153.summary.txt.gz	Weighted median	4	-0.333141	0.204818	0.716669	0.479705	1.07069	0.72 (0.48- 1.07)	0.103839
genus.Catenibacterium.id.2153.summary.txt.gz	Inverse variance weighted	4	-0.26793	0.166839	0.764961	0.551599	1.06085	0.76 (0.55- 1.06)	0.108292
genus.Catenibacterium.id.2153.summary.txt.gz	Simple mode	4	-0.478323	0.319842	0.619822	0.33114	1.16017	0.62 (0.33- 1.16)	0.231667
genus.Catenibacterium.id.2153.summary.txt.gz	Weighted mode	4	-0.47521	0.340545	0.621755	0.318964	1.21198	0.62 (0.32- 1.21)	0.257237
genus.ChristensenellaceaeR.7group.id.11283.summary.txt.gz	MR Egger	7	0.064044	1.34295	1.06614	0.0766778	14.8237	1.07 (0.08- 14.82)	0.96381
genus.ChristensenellaceaeR.7group.id.11283.summary.txt.gz	Weighted median	7	-0.0691581	0.403848	0.933179	0.422866	2.05933	0.93 (0.42- 2.06)	0.864029
genus.ChristensenellaceaeR.7group.id.11283.summary.txt.gz	Inverse variance weighted	7	-0.329936	0.305577	0.71897	0.395001	1.30865	0.72 (0.40- 1.31)	0.280269
genus.ChristensenellaceaeR.7group.id.11283.summary.txt.gz	Simple mode	7	0.17547	0.64033	1.19181	0.339739	4.18086	1.19 (0.34- 4.18)	0.793251
genus.ChristensenellaceaeR.7group.id.11283.summary.txt.gz	Weighted mode	7	0.185376	0.567352	1.20367	0.395884	3.65972	1.20 (0.40- 3.66)	0.754963
genus.Clostridiumsensustricto1.id.1873.summary.txt.gz	MR Egger	5	-0.676977	0.609513	0.508151	0.153874	1.67811	0.51 (0.15- 1.68)	0.347716
genus.Clostridiumsensustricto1.id.1873.summary.txt.gz	Weighted median	5	-0.101977	0.295757	0.90305	0.505776	1.61237	0.90 (0.51- 1.61)	0.730245
genus.Clostridiumsensustricto1.id.1873.summary.txt.gz	Inverse variance weighted	5	-0.0664748	0.232861	0.935686	0.592809	1.47688	0.94 (0.59- 1.48)	0.775284
genus.Clostridiumsensustricto1.id.1873.summary.txt.gz	Simple mode	5	-0.19789	0.380362	0.82046	0.389302	1.72913	0.82 (0.39- 1.73)	0.630346
genus.Clostridiumsensustricto1.id.1873.summary.txt.gz	Weighted mode	5	-0.175047	0.352788	0.839417	0.420415	1.67601	0.84 (0.42- 1.68)	0.645793
genus.Collinsella.id.815.summary.txt.gz	MR Egger	10	-0.133514	0.911244	0.875015	0.146673	5.22014	0.88 (0.15- 5.22)	0.887137
genus.Collinsella.id.815.summary.txt.gz	Weighted median	10	-0.249453	0.310432	0.779227	0.424051	1.43189	0.78 (0.42- 1.43)	0.421647
genus.Collinsella.id.815.summary.txt.gz	Inverse variance weighted	10	-0.225632	0.233425	0.798012	0.505026	1.26097	0.80 (0.51- 1.26)	0.333739
genus.Collinsella.id.815.summary.txt.gz	Simple mode	10	-0.33171	0.554286	0.717695	0.242171	2.12695	0.72 (0.24- 2.13)	0.564298
genus.Collinsella.id.815.summary.txt.gz	Weighted mode	10	-0.25616	0.490971	0.774018	0.295684	2.02616	0.77 (0.30- 2.03)	0.614446
genus.Coprobacter.id.949.summary.txt.gz	MR Egger	10	0.561093	0.547133	1.75259	0.599724	5.12163	1.75 (0.60- 5.12)	0.335126
genus.Coprobacter.id.949.summary.txt.gz	Weighted median	10	0.0289898	0.197251	1.02941	0.699338	1.51528	1.03 (0.70- 1.52)	0.883156
genus.Coprobacter.id.949.summary.txt.gz	Inverse variance weighted	10	-0.086651	0.147223	0.916997	0.687146	1.22373	0.92 (0.69- 1.22)	0.55615
genus.Coprobacter.id.949.summary.txt.gz	Simple mode	10	0.15685	0.337443	1.16982	0.603784	2.2665	1.17 (0.60- 2.27)	0.653103
genus.Coprobacter.id.949.summary.txt.gz	Weighted mode	10	0.15685	0.304055	1.16982	0.644617	2.12293	1.17 (0.64- 2.12)	0.618386
genus.Coprococcus1.id.11301.summary.txt.gz	MR Egger	12	0.167906	0.488178	1.18283	0.454334	3.0794	1.18 (0.45- 3.08)	0.73801
genus.Coprococcus1.id.11301.summary.txt.gz	Weighted median	12	0.170468	0.268778	1.18586	0.700236	2.00827	1.19 (0.70- 2.01)	0.525928
genus.Coprococcus1.id.11301.summary.txt.gz	Inverse variance weighted	12	-0.00809113	0.193265	0.991942	0.679165	1.44876	0.99 (0.68- 1.45)	0.966606
genus.Coprococcus1.id.11301.summary.txt.gz	Simple mode	12	0.20522	0.43724	1.2278	0.521122	2.89276	1.23 (0.52- 2.89)	0.647983
genus.Coprococcus1.id.11301.summary.txt.gz	Weighted mode	12	0.18908	0.398165	1.20814	0.553594	2.63658	1.21 (0.55- 2.64)	0.644163
genus.Coprococcus2.id.11302.summary.txt.gz	MR Egger	8	1.67516	1.09465	5.33963	0.624784	45.6344	5.34 (0.62- 45.63)	0.176813
genus.Coprococcus2.id.11302.summary.txt.gz	Weighted median	8	0.0332934	0.284846	1.03385	0.591553	1.80686	1.03 (0.59- 1.81)	0.906953
genus.Coprococcus2.id.11302.summary.txt.gz	Inverse variance weighted	8	0.123066	0.214266	1.13096	0.743121	1.72121	1.13 (0.74- 1.72)	0.565724
genus.Coprococcus2.id.11302.summary.txt.gz	Simple mode	8	0.0758512	0.432561	1.0788	0.462103	2.51852	1.08 (0.46- 2.52)	0.865766
genus.Coprococcus2.id.11302.summary.txt.gz	Weighted mode	8	0.103939	0.451587	1.10953	0.457869	2.68868	1.11 (0.46- 2.69)	0.824546
genus.Coprococcus3.id.11303.summary.txt.gz	MR Egger	9	-0.879158	1.48727	0.415132	0.0225007	7.65909	0.42 (0.02- 7.66)	0.573023
genus.Coprococcus3.id.11303.summary.txt.gz	Weighted median	9	0.2289	0.300914	1.25722	0.697055	2.26753	1.26 (0.70- 2.27)	0.446847
genus.Coprococcus3.id.11303.summary.txt.gz	Inverse variance weighted	9	0.185248	0.24401	1.20352	0.746013	1.94159	1.20 (0.75- 1.94)	0.447744
genus.Coprococcus3.id.11303.summary.txt.gz	Simple mode	9	0.309634	0.492814	1.36293	0.518777	3.58067	1.36 (0.52- 3.58)	0.547322
genus.Coprococcus3.id.11303.summary.txt.gz	Weighted mode	9	0.325568	0.487562	1.38482	0.532563	3.60092	1.38 (0.53- 3.60)	0.523088
genus.DefluviitaleaceaeUCG011.id.11287.summary.txt.gz	MR Egger	9	0.637297	0.677668	1.89136	0.501109	7.13866	1.89 (0.50- 7.14)	0.378309
genus.DefluviitaleaceaeUCG011.id.11287.summary.txt.gz	Weighted median	9	-0.091569	0.246115	0.912498	0.563293	1.47819	0.91 (0.56- 1.48)	0.70985
genus.DefluviitaleaceaeUCG011.id.11287.summary.txt.gz	Inverse variance weighted	9	0.100809	0.181403	1.10607	0.775117	1.57832	1.11 (0.78- 1.58)	0.578404
genus.DefluviitaleaceaeUCG011.id.11287.summary.txt.gz	Simple mode	9	-0.34171	0.399845	0.710554	0.324521	1.55579	0.71 (0.32- 1.56)	0.417625
genus.DefluviitaleaceaeUCG011.id.11287.summary.txt.gz	Weighted mode	9	-0.336283	0.397438	0.714421	0.327829	1.5569	0.71 (0.33- 1.56)	0.422068
genus.Desulfovibrio.id.3173.summary.txt.gz	MR Egger	9	-0.433125	0.507364	0.64848	0.239894	1.75297	0.65 (0.24- 1.75)	0.421534
genus.Desulfovibrio.id.3173.summary.txt.gz	Weighted median	9	-0.065322	0.250428	0.936766	0.573407	1.53038	0.94 (0.57- 1.53)	0.794214
genus.Desulfovibrio.id.3173.summary.txt.gz	Inverse variance weighted	9	-0.126785	0.183903	0.880923	0.614323	1.26322	0.88 (0.61- 1.26)	0.490562
genus.Desulfovibrio.id.3173.summary.txt.gz	Simple mode	9	0.0298091	0.393228	1.03026	0.476676	2.22673	1.03 (0.48- 2.23)	0.941435
genus.Desulfovibrio.id.3173.summary.txt.gz	Weighted mode	9	0.00240974	0.364385	1.00241	0.490768	2.04747	1.00 (0.49- 2.05)	0.994885
genus.Dialister.id.2183.summary.txt.gz	MR Egger	9	0.885607	1.53463	2.42446	0.119759	49.0818	2.42 (0.12- 49.08)	0.581961
genus.Dialister.id.2183.summary.txt.gz	Weighted median	9	-0.355176	0.294364	0.70105	0.393714	1.24829	0.70 (0.39- 1.25)	0.227591
genus.Dialister.id.2183.summary.txt.gz	Inverse variance weighted	9	0.00423337	0.264684	1.00424	0.597771	1.68711	1.00 (0.60- 1.69)	0.987239
genus.Dialister.id.2183.summary.txt.gz	Simple mode	9	-0.472119	0.509273	0.623679	0.229858	1.69225	0.62 (0.23- 1.69)	0.381021
genus.Dialister.id.2183.summary.txt.gz	Weighted mode	9	-0.462212	0.497924	0.629889	0.237368	1.6715	0.63 (0.24- 1.67)	0.380419
genus.Dorea.id.1997.summary.txt.gz	MR Egger	10	-0.408468	0.50592	0.664668	0.24658	1.79165	0.66 (0.25- 1.79)	0.442791
genus.Dorea.id.1997.summary.txt.gz	Weighted median	10	-0.103446	0.285399	0.901725	0.515391	1.57765	0.90 (0.52- 1.58)	0.717009
genus.Dorea.id.1997.summary.txt.gz	Inverse variance weighted	10	-0.17961	0.214644	0.835596	0.54864	1.27264	0.84 (0.55- 1.27)	0.402717
genus.Dorea.id.1997.summary.txt.gz	Simple mode	10	0.0933361	0.432088	1.09783	0.47069	2.56056	1.10 (0.47- 2.56)	0.833795
genus.Dorea.id.1997.summary.txt.gz	Weighted mode	10	-0.0609488	0.344003	0.940871	0.479412	1.84651	0.94 (0.48- 1.85)	0.863294
genus.Eggerthella.id.819.summary.txt.gz	MR Egger	9	-0.437539	0.652378	0.645623	0.179748	2.31896	0.65 (0.18- 2.32)	0.523926
genus.Eggerthella.id.819.summary.txt.gz	Weighted median	9	-0.241887	0.196156	0.785145	0.534538	1.15324	0.79 (0.53- 1.15)	0.217525
genus.Eggerthella.id.819.summary.txt.gz	Inverse variance weighted	9	-0.0291948	0.139632	0.971227	0.738693	1.27696	0.97 (0.74- 1.28)	0.834383
genus.Eggerthella.id.819.summary.txt.gz	Simple mode	9	-0.350428	0.365213	0.704386	0.344299	1.44108	0.70 (0.34- 1.44)	0.365396
genus.Eggerthella.id.819.summary.txt.gz	Weighted mode	9	-0.341261	0.315121	0.710873	0.383315	1.31834	0.71 (0.38- 1.32)	0.310388
genus.Eisenbergiella.id.11304.summary.txt.gz	MR Egger	9	0.217129	1.20939	1.2425	0.116104	13.2969	1.24 (0.12- 13.30)	0.862603
genus.Eisenbergiella.id.11304.summary.txt.gz	Weighted median	9	-0.0170708	0.180936	0.983074	0.689557	1.40153	0.98 (0.69- 1.40)	0.924834
genus.Eisenbergiella.id.11304.summary.txt.gz	Inverse variance weighted	9	-0.0572082	0.14152	0.944397	0.715633	1.24629	0.94 (0.72- 1.25)	0.686036
genus.Eisenbergiella.id.11304.summary.txt.gz	Simple mode	9	0.0369275	0.279187	1.03762	0.600328	1.79344	1.04 (0.60- 1.79)	0.898039
genus.Eisenbergiella.id.11304.summary.txt.gz	Weighted mode	9	0.0421518	0.258075	1.04305	0.628968	1.72975	1.04 (0.63- 1.73)	0.874308
genus.Enterorhabdus.id.820.summary.txt.gz	MR Egger	5	0.484028	0.708407	1.6226	0.404764	6.50458	1.62 (0.40- 6.50)	0.54348
genus.Enterorhabdus.id.820.summary.txt.gz	Weighted median	5	0.414227	0.288871	1.5132	0.859023	2.66556	1.51 (0.86- 2.67)	0.151586
genus.Enterorhabdus.id.820.summary.txt.gz	Inverse variance weighted	5	0.206296	0.253674	1.22912	0.747586	2.02081	1.23 (0.75- 2.02)	0.416086
genus.Enterorhabdus.id.820.summary.txt.gz	Simple mode	5	0.49904	0.410242	1.64714	0.737098	3.68074	1.65 (0.74- 3.68)	0.290682
genus.Enterorhabdus.id.820.summary.txt.gz	Weighted mode	5	0.485006	0.34672	1.62418	0.823193	3.20457	1.62 (0.82- 3.20)	0.234422
genus.Erysipelatoclostridium.id.11381.summary.txt.gz	MR Egger	14	-0.523669	0.620071	0.592343	0.175694	1.99705	0.59 (0.18- 2.00)	0.414893
genus.Erysipelatoclostridium.id.11381.summary.txt.gz	Weighted median	14	0.166069	0.210885	1.18065	0.780934	1.78497	1.18 (0.78- 1.78)	0.430996
genus.Erysipelatoclostridium.id.11381.summary.txt.gz	Inverse variance weighted	14	0.0026577	0.158401	1.00266	0.735056	1.36769	1.00 (0.74- 1.37)	0.986613
genus.Erysipelatoclostridium.id.11381.summary.txt.gz	Simple mode	14	0.317285	0.408186	1.37339	0.617078	3.05668	1.37 (0.62- 3.06)	0.450894
genus.Erysipelatoclostridium.id.11381.summary.txt.gz	Weighted mode	14	0.301759	0.356794	1.35223	0.671959	2.7212	1.35 (0.67- 2.72)	0.412989
genus.ErysipelotrichaceaeUCG003.id.11384.summary.txt.gz	MR Egger	16	0.323998	0.450746	1.38264	0.571515	3.34498	1.38 (0.57- 3.34)	0.484087
genus.ErysipelotrichaceaeUCG003.id.11384.summary.txt.gz	Weighted median	16	-0.0964095	0.219109	0.908092	0.591045	1.39521	0.91 (0.59- 1.40)	0.659932
genus.ErysipelotrichaceaeUCG003.id.11384.summary.txt.gz	Inverse variance weighted	16	-0.126364	0.161929	0.881294	0.641629	1.21048	0.88 (0.64- 1.21)	0.435176
genus.ErysipelotrichaceaeUCG003.id.11384.summary.txt.gz	Simple mode	16	-0.0302802	0.376827	0.970174	0.463541	2.03054	0.97 (0.46- 2.03)	0.937017
genus.ErysipelotrichaceaeUCG003.id.11384.summary.txt.gz	Weighted mode	16	-0.0755814	0.334607	0.927204	0.481229	1.78648	0.93 (0.48- 1.79)	0.824343
genus.Escherichia.Shigella.id.3504.summary.txt.gz	MR Egger	9	-0.725848	0.663512	0.483914	0.131818	1.77648	0.48 (0.13- 1.78)	0.310187
genus.Escherichia.Shigella.id.3504.summary.txt.gz	Weighted median	9	0.11165	0.278161	1.11812	0.648207	1.9287	1.12 (0.65- 1.93)	0.688136
genus.Escherichia.Shigella.id.3504.summary.txt.gz	Inverse variance weighted	9	-0.0215658	0.219914	0.978665	0.635974	1.50601	0.98 (0.64- 1.51)	0.921881
genus.Escherichia.Shigella.id.3504.summary.txt.gz	Simple mode	9	0.10066	0.445842	1.1059	0.461539	2.64987	1.11 (0.46- 2.65)	0.827038
genus.Escherichia.Shigella.id.3504.summary.txt.gz	Weighted mode	9	0.10066	0.45934	1.1059	0.449488	2.72091	1.11 (0.45- 2.72)	0.832028
genus.Faecalibacterium.id.2057.summary.txt.gz	MR Egger	9	0.290016	0.358432	1.33645	0.661986	2.69809	1.34 (0.66- 2.70)	0.445071
genus.Faecalibacterium.id.2057.summary.txt.gz	Weighted median	9	0.304589	0.248194	1.35607	0.833708	2.20571	1.36 (0.83- 2.21)	0.21974
genus.Faecalibacterium.id.2057.summary.txt.gz	Inverse variance weighted	9	0.182814	0.186732	1.20059	0.832617	1.73119	1.20 (0.83- 1.73)	0.327572
genus.Faecalibacterium.id.2057.summary.txt.gz	Simple mode	9	0.382659	0.377427	1.46618	0.699704	3.07227	1.47 (0.70- 3.07)	0.340327
genus.Faecalibacterium.id.2057.summary.txt.gz	Weighted mode	9	0.35801	0.329806	1.43048	0.749454	2.73035	1.43 (0.75- 2.73)	0.309318
genus.FamilyXIIIAD3011group.id.11293.summary.txt.gz	MR Egger	12	0.74457	0.924026	2.10554	0.344204	12.8798	2.11 (0.34- 12.88)	0.439105
genus.FamilyXIIIAD3011group.id.11293.summary.txt.gz	Weighted median	12	0.0159966	0.271612	1.01613	0.596687	1.7304	1.02 (0.60- 1.73)	0.953036
genus.FamilyXIIIAD3011group.id.11293.summary.txt.gz	Inverse variance weighted	12	0.019547	0.193922	1.01974	0.697299	1.49128	1.02 (0.70- 1.49)	0.919711
genus.FamilyXIIIAD3011group.id.11293.summary.txt.gz	Simple mode	12	-0.38622	0.448281	0.679621	0.282282	1.63626	0.68 (0.28- 1.64)	0.40732
genus.FamilyXIIIAD3011group.id.11293.summary.txt.gz	Weighted mode	12	-0.0670856	0.396322	0.935115	0.43004	2.03339	0.94 (0.43- 2.03)	0.868657
genus.FamilyXIIIUCG001.id.11294.summary.txt.gz	MR Egger	8	-0.00482082	0.755537	0.995191	0.22635	4.37555	1.00 (0.23- 4.38)	0.995116
genus.FamilyXIIIUCG001.id.11294.summary.txt.gz	Weighted median	8	0.153253	0.311097	1.16562	0.633499	2.14471	1.17 (0.63- 2.14)	0.62228
genus.FamilyXIIIUCG001.id.11294.summary.txt.gz	Inverse variance weighted	8	0.121068	0.226584	1.1287	0.723947	1.75975	1.13 (0.72- 1.76)	0.59312
genus.FamilyXIIIUCG001.id.11294.summary.txt.gz	Simple mode	8	0.181649	0.494097	1.19919	0.455308	3.15844	1.20 (0.46- 3.16)	0.724007
genus.FamilyXIIIUCG001.id.11294.summary.txt.gz	Weighted mode	8	0.166509	0.493212	1.18117	0.449245	3.10559	1.18 (0.45- 3.11)	0.745561
genus.Flavonifractor.id.2059.summary.txt.gz	MR Egger	6	-2.74154	1.00325	0.0644711	0.00902362	0.460627	0.06 (0.01- 0.46)	0.0522996
genus.Flavonifractor.id.2059.summary.txt.gz	Weighted median	6	-0.141476	0.330835	0.868076	0.453884	1.66024	0.87 (0.45- 1.66)	0.668919
genus.Flavonifractor.id.2059.summary.txt.gz	Inverse variance weighted	6	-0.0825181	0.340443	0.920795	0.472467	1.79454	0.92 (0.47- 1.79)	0.808482
genus.Flavonifractor.id.2059.summary.txt.gz	Simple mode	6	-0.6097	0.656264	0.543514	0.150172	1.96713	0.54 (0.15- 1.97)	0.395505
genus.Flavonifractor.id.2059.summary.txt.gz	Weighted mode	6	-0.55914	0.640953	0.571701	0.162772	2.00798	0.57 (0.16- 2.01)	0.422919
genus.Fusicatenibacter.id.11305.summary.txt.gz	MR Egger	19	-0.311831	0.876327	0.732106	0.13141	4.07867	0.73 (0.13- 4.08)	0.726339
genus.Fusicatenibacter.id.11305.summary.txt.gz	Weighted median	19	0.101853	0.250105	1.10722	0.678172	1.80771	1.11 (0.68- 1.81)	0.683833
genus.Fusicatenibacter.id.11305.summary.txt.gz	Inverse variance weighted	19	0.221116	0.230377	1.24747	0.794198	1.95943	1.25 (0.79- 1.96)	0.337155
genus.Fusicatenibacter.id.11305.summary.txt.gz	Simple mode	19	0.359769	0.451283	1.433	0.591706	3.47044	1.43 (0.59- 3.47)	0.435717
genus.Fusicatenibacter.id.11305.summary.txt.gz	Weighted mode	19	-0.0127038	0.42561	0.987377	0.428743	2.27389	0.99 (0.43- 2.27)	0.976516
genus.Gordonibacter.id.821.summary.txt.gz	MR Egger	10	-0.365032	0.63963	0.694174	0.198155	2.43183	0.69 (0.20- 2.43)	0.583878
genus.Gordonibacter.id.821.summary.txt.gz	Weighted median	10	-0.207029	0.154304	0.812996	0.600818	1.10011	0.81 (0.60- 1.10)	0.179695
genus.Gordonibacter.id.821.summary.txt.gz	Inverse variance weighted	10	-0.200163	0.124682	0.818597	0.641119	1.04521	0.82 (0.64- 1.05)	0.108409
genus.Gordonibacter.id.821.summary.txt.gz	Simple mode	10	-0.237096	0.243851	0.788915	0.489171	1.27233	0.79 (0.49- 1.27)	0.356306
genus.Gordonibacter.id.821.summary.txt.gz	Weighted mode	10	-0.219187	0.228094	0.803172	0.51363	1.25593	0.80 (0.51- 1.26)	0.361682
genus.Haemophilus.id.3698.summary.txt.gz	MR Egger	7	-0.284202	0.705498	0.752615	0.188817	2.99988	0.75 (0.19- 3.00)	0.703714
genus.Haemophilus.id.3698.summary.txt.gz	Weighted median	7	-0.0643745	0.278075	0.937654	0.543676	1.61713	0.94 (0.54- 1.62)	0.816926
genus.Haemophilus.id.3698.summary.txt.gz	Inverse variance weighted	7	-0.0551673	0.273321	0.946327	0.553841	1.61695	0.95 (0.55- 1.62)	0.840041
genus.Haemophilus.id.3698.summary.txt.gz	Simple mode	7	-0.310976	0.487672	0.732731	0.281728	1.90572	0.73 (0.28- 1.91)	0.547233
genus.Haemophilus.id.3698.summary.txt.gz	Weighted mode	7	-0.0864226	0.35133	0.917207	0.460691	1.8261	0.92 (0.46- 1.83)	0.813891
genus.Holdemanella.id.11393.summary.txt.gz	MR Egger	9	-0.0198458	0.387404	0.98035	0.458793	2.09482	0.98 (0.46- 2.09)	0.960575
genus.Holdemanella.id.11393.summary.txt.gz	Weighted median	9	0.0566215	0.197765	1.05826	0.718206	1.55931	1.06 (0.72- 1.56)	0.774643
genus.Holdemanella.id.11393.summary.txt.gz	Inverse variance weighted	9	-0.0154757	0.146203	0.984643	0.739313	1.31138	0.98 (0.74- 1.31)	0.915701
genus.Holdemanella.id.11393.summary.txt.gz	Simple mode	9	0.275069	0.341181	1.31662	0.674594	2.56968	1.32 (0.67- 2.57)	0.443416
genus.Holdemanella.id.11393.summary.txt.gz	Weighted mode	9	0.25744	0.301991	1.29361	0.715723	2.33811	1.29 (0.72- 2.34)	0.418739
genus.Holdemania.id.2157.summary.txt.gz	MR Egger	13	0.0973831	0.440315	1.10228	0.465039	2.61274	1.10 (0.47- 2.61)	0.829014
genus.Holdemania.id.2157.summary.txt.gz	Weighted median	13	0.0331239	0.208842	1.03368	0.686461	1.55652	1.03 (0.69- 1.56)	0.873978
genus.Holdemania.id.2157.summary.txt.gz	Inverse variance weighted	13	0.0941819	0.150749	1.09876	0.817678	1.47647	1.10 (0.82- 1.48)	0.53213
genus.Holdemania.id.2157.summary.txt.gz	Simple mode	13	-0.0156431	0.290975	0.984479	0.556575	1.74136	0.98 (0.56- 1.74)	0.95801
genus.Holdemania.id.2157.summary.txt.gz	Weighted mode	13	-0.0297787	0.306018	0.97066	0.532818	1.7683	0.97 (0.53- 1.77)	0.924086
genus.Howardella.id.2000.summary.txt.gz	MR Egger	9	-0.255109	0.455138	0.774832	0.317531	1.89073	0.77 (0.32- 1.89)	0.592611
genus.Howardella.id.2000.summary.txt.gz	Weighted median	9	-0.100616	0.149717	0.90428	0.674313	1.21268	0.90 (0.67- 1.21)	0.501559
genus.Howardella.id.2000.summary.txt.gz	Inverse variance weighted	9	-0.051019	0.108881	0.950261	0.767647	1.17632	0.95 (0.77- 1.18)	0.639373
genus.Howardella.id.2000.summary.txt.gz	Simple mode	9	-0.284729	0.262916	0.752218	0.449309	1.25934	0.75 (0.45- 1.26)	0.310381
genus.Howardella.id.2000.summary.txt.gz	Weighted mode	9	-0.310077	0.2674	0.733391	0.43423	1.23866	0.73 (0.43- 1.24)	0.279649
genus.Hungatella.id.11306.summary.txt.gz	MR Egger	5	0.586746	1.01077	1.79813	0.247992	13.0378	1.80 (0.25- 13.04)	0.602311
genus.Hungatella.id.11306.summary.txt.gz	Weighted median	5	-0.228445	0.199065	0.79577	0.538692	1.17553	0.80 (0.54- 1.18)	0.251138
genus.Hungatella.id.11306.summary.txt.gz	Inverse variance weighted	5	-0.199003	0.166626	0.819547	0.591206	1.13608	0.82 (0.59- 1.14)	0.232358
genus.Hungatella.id.11306.summary.txt.gz	Simple mode	5	-0.387428	0.290098	0.678801	0.38442	1.19861	0.68 (0.38- 1.20)	0.252639
genus.Hungatella.id.11306.summary.txt.gz	Weighted mode	5	-0.378941	0.273244	0.684586	0.400717	1.16955	0.68 (0.40- 1.17)	0.237776
genus.Intestinibacter.id.11345.summary.txt.gz	MR Egger	14	-0.662424	0.53771	0.5156	0.179724	1.47918	0.52 (0.18- 1.48)	0.241568
genus.Intestinibacter.id.11345.summary.txt.gz	Weighted median	14	-0.301429	0.229024	0.73976	0.472218	1.15888	0.74 (0.47- 1.16)	0.188124
genus.Intestinibacter.id.11345.summary.txt.gz	Inverse variance weighted	14	-0.233124	0.164385	0.792056	0.57389	1.09316	0.79 (0.57- 1.09)	0.156145
genus.Intestinibacter.id.11345.summary.txt.gz	Simple mode	14	-0.505626	0.363659	0.603128	0.295703	1.23016	0.60 (0.30- 1.23)	0.187758
genus.Intestinibacter.id.11345.summary.txt.gz	Weighted mode	14	-0.432511	0.304486	0.648878	0.357255	1.17855	0.65 (0.36- 1.18)	0.179012
genus.Intestinimonas.id.2062.summary.txt.gz	MR Egger	16	0.208489	0.461756	1.23181	0.498299	3.04509	1.23 (0.50- 3.05)	0.658536
genus.Intestinimonas.id.2062.summary.txt.gz	Weighted median	16	0.109686	0.218581	1.11593	0.72707	1.71276	1.12 (0.73- 1.71)	0.615802
genus.Intestinimonas.id.2062.summary.txt.gz	Inverse variance weighted	16	-0.0417022	0.160686	0.959155	0.700019	1.31422	0.96 (0.70- 1.31)	0.79523
genus.Intestinimonas.id.2062.summary.txt.gz	Simple mode	16	0.260489	0.380374	1.29756	0.615671	2.7347	1.30 (0.62- 2.73)	0.5039
genus.Intestinimonas.id.2062.summary.txt.gz	Weighted mode	16	0.269322	0.362968	1.30908	0.642688	2.66643	1.31 (0.64- 2.67)	0.469548
genus.Lachnoclostridium.id.11308.summary.txt.gz	MR Egger	12	-0.348124	0.713836	0.706011	0.174254	2.86049	0.71 (0.17- 2.86)	0.636291
genus.Lachnoclostridium.id.11308.summary.txt.gz	Weighted median	12	0.428737	0.276412	1.53532	0.893122	2.63928	1.54 (0.89- 2.64)	0.120884
genus.Lachnoclostridium.id.11308.summary.txt.gz	Inverse variance weighted	12	0.412228	0.212461	1.51018	0.995813	2.29023	1.51 (1.00- 2.29)	0.0523492
genus.Lachnoclostridium.id.11308.summary.txt.gz	Simple mode	12	0.5296	0.424299	1.69825	0.739319	3.90097	1.70 (0.74- 3.90)	0.237881
genus.Lachnoclostridium.id.11308.summary.txt.gz	Weighted mode	12	0.440467	0.397514	1.55343	0.712724	3.38581	1.55 (0.71- 3.39)	0.291479
genus.Lachnospira.id.2004.summary.txt.gz	MR Egger	6	-0.165254	1.85571	0.847678	0.0223162	32.1989	0.85 (0.02- 32.20)	0.933321
genus.Lachnospira.id.2004.summary.txt.gz	Weighted median	6	-0.118228	0.405703	0.888494	0.401156	1.96787	0.89 (0.40- 1.97)	0.770734
genus.Lachnospira.id.2004.summary.txt.gz	Inverse variance weighted	6	-0.281271	0.314363	0.754824	0.407619	1.39777	0.75 (0.41- 1.40)	0.370929
genus.Lachnospira.id.2004.summary.txt.gz	Simple mode	6	0.00602081	0.561319	1.00604	0.334819	3.02287	1.01 (0.33- 3.02)	0.991857
genus.Lachnospira.id.2004.summary.txt.gz	Weighted mode	6	-0.0226053	0.533418	0.977648	0.343659	2.78123	0.98 (0.34- 2.78)	0.967837
genus.LachnospiraceaeFCS020group.id.11314.summary.txt.gz	MR Egger	12	-0.082872	0.485296	0.920469	0.355564	2.38287	0.92 (0.36- 2.38)	0.867813
genus.LachnospiraceaeFCS020group.id.11314.summary.txt.gz	Weighted median	12	-0.298894	0.238574	0.741638	0.464637	1.18378	0.74 (0.46- 1.18)	0.210265
genus.LachnospiraceaeFCS020group.id.11314.summary.txt.gz	Inverse variance weighted	12	-0.250097	0.180674	0.778726	0.546502	1.10963	0.78 (0.55- 1.11)	0.166285
genus.LachnospiraceaeFCS020group.id.11314.summary.txt.gz	Simple mode	12	-0.418568	0.393116	0.657988	0.304503	1.42182	0.66 (0.30- 1.42)	0.309806
genus.LachnospiraceaeFCS020group.id.11314.summary.txt.gz	Weighted mode	12	-0.384775	0.37798	0.680604	0.324453	1.4277	0.68 (0.32- 1.43)	0.330556
genus.LachnospiraceaeNC2004group.id.11316.summary.txt.gz	MR Egger	8	0.0250273	0.688685	1.02534	0.265857	3.95449	1.03 (0.27- 3.95)	0.97219
genus.LachnospiraceaeNC2004group.id.11316.summary.txt.gz	Weighted median	8	-0.347583	0.221537	0.706393	0.457584	1.09049	0.71 (0.46- 1.09)	0.116656
genus.LachnospiraceaeNC2004group.id.11316.summary.txt.gz	Inverse variance weighted	8	-0.311577	0.168084	0.732291	0.526755	1.01803	0.73 (0.53- 1.02)	0.0637818
genus.LachnospiraceaeNC2004group.id.11316.summary.txt.gz	Simple mode	8	-0.483228	0.360283	0.616789	0.304409	1.24973	0.62 (0.30- 1.25)	0.221723
genus.LachnospiraceaeNC2004group.id.11316.summary.txt.gz	Weighted mode	8	-0.489044	0.350443	0.613212	0.308537	1.21875	0.61 (0.31- 1.22)	0.205534
genus.LachnospiraceaeND3007group.id.11317.summary.txt.gz	MR Egger	3	-2.68482	7.14002	0.0682338	5.7055e-08	81602.9	0.07 (0.00- 81602.87)	0.771028
genus.LachnospiraceaeND3007group.id.11317.summary.txt.gz	Weighted median	3	-0.854486	0.545239	0.425502	0.146145	1.23885	0.43 (0.15- 1.24)	0.117073
genus.LachnospiraceaeND3007group.id.11317.summary.txt.gz	Inverse variance weighted	3	-0.758318	0.423517	0.468454	0.20425	1.07441	0.47 (0.20- 1.07)	0.0733695
genus.LachnospiraceaeND3007group.id.11317.summary.txt.gz	Simple mode	3	-0.948137	0.598345	0.387462	0.119925	1.25185	0.39 (0.12- 1.25)	0.25392
genus.LachnospiraceaeND3007group.id.11317.summary.txt.gz	Weighted mode	3	-0.953912	0.622983	0.385231	0.113613	1.30622	0.39 (0.11- 1.31)	0.265387
genus.LachnospiraceaeNK4A136group.id.11319.summary.txt.gz	MR Egger	14	-0.344299	0.391327	0.708717	0.329131	1.52608	0.71 (0.33- 1.53)	0.396231
genus.LachnospiraceaeNK4A136group.id.11319.summary.txt.gz	Weighted median	14	-0.223899	0.248669	0.799396	0.49101	1.30147	0.80 (0.49- 1.30)	0.367913
genus.LachnospiraceaeNK4A136group.id.11319.summary.txt.gz	Inverse variance weighted	14	-0.199554	0.193185	0.819096	0.560909	1.19613	0.82 (0.56- 1.20)	0.301617
genus.LachnospiraceaeNK4A136group.id.11319.summary.txt.gz	Simple mode	14	-0.425793	0.410515	0.653252	0.292175	1.46055	0.65 (0.29- 1.46)	0.318544
genus.LachnospiraceaeNK4A136group.id.11319.summary.txt.gz	Weighted mode	14	-0.217216	0.275338	0.804756	0.469129	1.3805	0.80 (0.47- 1.38)	0.444316
genus.LachnospiraceaeUCG001.id.11321.summary.txt.gz	MR Egger	11	0.0973804	0.993241	1.10228	0.157336	7.72246	1.10 (0.16- 7.72)	0.924047
genus.LachnospiraceaeUCG001.id.11321.summary.txt.gz	Weighted median	11	-0.305294	0.23486	0.736907	0.465045	1.1677	0.74 (0.47- 1.17)	0.193636
genus.LachnospiraceaeUCG001.id.11321.summary.txt.gz	Inverse variance weighted	11	-0.149669	0.226104	0.860993	0.55276	1.34111	0.86 (0.55- 1.34)	0.508005
genus.LachnospiraceaeUCG001.id.11321.summary.txt.gz	Simple mode	11	-0.518564	0.341463	0.595375	0.304882	1.16265	0.60 (0.30- 1.16)	0.159812
genus.LachnospiraceaeUCG001.id.11321.summary.txt.gz	Weighted mode	11	-0.450125	0.34288	0.637548	0.325572	1.24847	0.64 (0.33- 1.25)	0.218586
genus.LachnospiraceaeUCG004.id.11324.summary.txt.gz	MR Egger	13	-0.159897	0.86202	0.852232	0.157323	4.61662	0.85 (0.16- 4.62)	0.85622
genus.LachnospiraceaeUCG004.id.11324.summary.txt.gz	Weighted median	13	-0.391345	0.258565	0.676147	0.40733	1.12237	0.68 (0.41- 1.12)	0.130145
genus.LachnospiraceaeUCG004.id.11324.summary.txt.gz	Inverse variance weighted	13	-0.334287	0.19581	0.715848	0.487691	1.05075	0.72 (0.49- 1.05)	0.0877839
genus.LachnospiraceaeUCG004.id.11324.summary.txt.gz	Simple mode	13	-0.466064	0.415049	0.627467	0.27816	1.41543	0.63 (0.28- 1.42)	0.283439
genus.LachnospiraceaeUCG004.id.11324.summary.txt.gz	Weighted mode	13	-0.466064	0.411078	0.627467	0.280333	1.40446	0.63 (0.28- 1.40)	0.279038
genus.LachnospiraceaeUCG008.id.11328.summary.txt.gz	MR Egger	12	0.0040453	0.660358	1.00405	0.2752	3.66323	1.00 (0.28- 3.66)	0.995233
genus.LachnospiraceaeUCG008.id.11328.summary.txt.gz	Weighted median	12	0.171084	0.175406	1.18659	0.841381	1.67344	1.19 (0.84- 1.67)	0.32938
genus.LachnospiraceaeUCG008.id.11328.summary.txt.gz	Inverse variance weighted	12	0.151459	0.130876	1.16353	0.900272	1.50377	1.16 (0.90- 1.50)	0.247162
genus.LachnospiraceaeUCG008.id.11328.summary.txt.gz	Simple mode	12	0.154714	0.27385	1.16732	0.682473	1.99663	1.17 (0.68- 2.00)	0.583439
genus.LachnospiraceaeUCG008.id.11328.summary.txt.gz	Weighted mode	12	0.171783	0.268344	1.18742	0.701755	2.0092	1.19 (0.70- 2.01)	0.535176
genus.LachnospiraceaeUCG010.id.11330.summary.txt.gz	MR Egger	9	0.744551	0.649852	2.1055	0.589101	7.52522	2.11 (0.59- 7.53)	0.289563
genus.LachnospiraceaeUCG010.id.11330.summary.txt.gz	Weighted median	9	0.238673	0.285096	1.26956	0.726065	2.2199	1.27 (0.73- 2.22)	0.402499
genus.LachnospiraceaeUCG010.id.11330.summary.txt.gz	Inverse variance weighted	9	0.29079	0.222122	1.33748	0.865395	2.0671	1.34 (0.87- 2.07)	0.190485
genus.LachnospiraceaeUCG010.id.11330.summary.txt.gz	Simple mode	9	0.194469	0.414128	1.21467	0.539441	2.73508	1.21 (0.54- 2.74)	0.651183
genus.LachnospiraceaeUCG010.id.11330.summary.txt.gz	Weighted mode	9	0.198328	0.417281	1.21936	0.538191	2.76267	1.22 (0.54- 2.76)	0.647289
genus.Lactobacillus.id.1837.summary.txt.gz	MR Egger	7	0.198652	0.389647	1.21976	0.568329	2.61787	1.22 (0.57- 2.62)	0.631872
genus.Lactobacillus.id.1837.summary.txt.gz	Weighted median	7	0.0150979	0.205785	1.01521	0.678249	1.51958	1.02 (0.68- 1.52)	0.941514
genus.Lactobacillus.id.1837.summary.txt.gz	Inverse variance weighted	7	0.0168793	0.151641	1.01702	0.755529	1.36902	1.02 (0.76- 1.37)	0.91137
genus.Lactobacillus.id.1837.summary.txt.gz	Simple mode	7	0.0883019	0.264102	1.09232	0.650939	1.83298	1.09 (0.65- 1.83)	0.749495
genus.Lactobacillus.id.1837.summary.txt.gz	Weighted mode	7	0.0486137	0.23351	1.04981	0.664271	1.65913	1.05 (0.66- 1.66)	0.84197
genus.Lactococcus.id.1851.summary.txt.gz	MR Egger	8	0.0808341	0.600773	1.08419	0.333977	3.51961	1.08 (0.33- 3.52)	0.897368
genus.Lactococcus.id.1851.summary.txt.gz	Weighted median	8	0.0038584	0.165274	1.00387	0.726092	1.38791	1.00 (0.73- 1.39)	0.981375
genus.Lactococcus.id.1851.summary.txt.gz	Inverse variance weighted	8	0.00171279	0.131054	1.00171	0.774798	1.29509	1.00 (0.77- 1.30)	0.989572
genus.Lactococcus.id.1851.summary.txt.gz	Simple mode	8	0.0113945	0.237171	1.01146	0.635426	1.61002	1.01 (0.64- 1.61)	0.963024
genus.Lactococcus.id.1851.summary.txt.gz	Weighted mode	8	0.00423031	0.217916	1.00424	0.655154	1.53933	1.00 (0.66- 1.54)	0.985054
genus.Marvinbryantia.id.2005.summary.txt.gz	MR Egger	11	-0.00432543	0.724782	0.995684	0.240533	4.12162	1.00 (0.24- 4.12)	0.995369
genus.Marvinbryantia.id.2005.summary.txt.gz	Weighted median	11	-0.152623	0.26245	0.858453	0.513233	1.43588	0.86 (0.51- 1.44)	0.560883
genus.Marvinbryantia.id.2005.summary.txt.gz	Inverse variance weighted	11	-0.172712	0.193559	0.84138	0.575746	1.22957	0.84 (0.58- 1.23)	0.372236
genus.Marvinbryantia.id.2005.summary.txt.gz	Simple mode	11	-0.472078	0.426084	0.623705	0.270576	1.4377	0.62 (0.27- 1.44)	0.293822
genus.Marvinbryantia.id.2005.summary.txt.gz	Weighted mode	11	-0.149994	0.401706	0.860713	0.391669	1.89146	0.86 (0.39- 1.89)	0.71665
genus.Methanobrevibacter.id.123.summary.txt.gz	MR Egger	6	-0.274858	0.56718	0.75968	0.249941	2.309	0.76 (0.25- 2.31)	0.653298
genus.Methanobrevibacter.id.123.summary.txt.gz	Weighted median	6	0.0322785	0.190652	1.03281	0.710775	1.50074	1.03 (0.71- 1.50)	0.865556
genus.Methanobrevibacter.id.123.summary.txt.gz	Inverse variance weighted	6	0.0869328	0.151002	1.09082	0.81137	1.46653	1.09 (0.81- 1.47)	0.564813
genus.Methanobrevibacter.id.123.summary.txt.gz	Simple mode	6	-0.0190055	0.247521	0.981174	0.604021	1.59382	0.98 (0.60- 1.59)	0.941774
genus.Methanobrevibacter.id.123.summary.txt.gz	Weighted mode	6	0.00972025	0.237854	1.00977	0.633514	1.60948	1.01 (0.63- 1.61)	0.968984
genus.Odoribacter.id.952.summary.txt.gz	MR Egger	6	0.908518	0.968708	2.48064	0.371521	16.5632	2.48 (0.37- 16.56)	0.401412
genus.Odoribacter.id.952.summary.txt.gz	Weighted median	6	0.225142	0.354256	1.2525	0.625503	2.50799	1.25 (0.63- 2.51)	0.525079
genus.Odoribacter.id.952.summary.txt.gz	Inverse variance weighted	6	0.245974	0.277345	1.27887	0.742582	2.20245	1.28 (0.74- 2.20)	0.37514
genus.Odoribacter.id.952.summary.txt.gz	Simple mode	6	0.180401	0.498382	1.1977	0.450937	3.18111	1.20 (0.45- 3.18)	0.732167
genus.Odoribacter.id.952.summary.txt.gz	Weighted mode	6	0.15663	0.461284	1.16956	0.473556	2.88852	1.17 (0.47- 2.89)	0.747992
genus.Olsenella.id.822.summary.txt.gz	MR Egger	9	0.30721	0.531043	1.35963	0.480161	3.84992	1.36 (0.48- 3.85)	0.581052
genus.Olsenella.id.822.summary.txt.gz	Weighted median	9	0.290989	0.154093	1.33775	0.989027	1.80943	1.34 (0.99- 1.81)	0.0589726
genus.Olsenella.id.822.summary.txt.gz	Inverse variance weighted	9	0.258254	0.121087	1.29467	1.02114	1.64146	1.29 (1.02- 1.64)	0.0329412
genus.Olsenella.id.822.summary.txt.gz	Simple mode	9	0.393402	0.24015	1.48201	0.92562	2.37286	1.48 (0.93- 2.37)	0.140024
genus.Olsenella.id.822.summary.txt.gz	Weighted mode	9	0.396578	0.239629	1.48673	0.929512	2.37798	1.49 (0.93- 2.38)	0.136527
genus.Oscillibacter.id.2063.summary.txt.gz	MR Egger	12	0.967403	0.69355	2.6311	0.675735	10.2447	2.63 (0.68- 10.24)	0.193266
genus.Oscillibacter.id.2063.summary.txt.gz	Weighted median	12	0.0475297	0.219039	1.04868	0.682641	1.61099	1.05 (0.68- 1.61)	0.828215
genus.Oscillibacter.id.2063.summary.txt.gz	Inverse variance weighted	12	0.138184	0.181782	1.14819	0.804038	1.63964	1.15 (0.80- 1.64)	0.447158
genus.Oscillibacter.id.2063.summary.txt.gz	Simple mode	12	-0.0343372	0.4356	0.966246	0.411431	2.26923	0.97 (0.41- 2.27)	0.938586
genus.Oscillibacter.id.2063.summary.txt.gz	Weighted mode	12	-0.0646788	0.430981	0.937368	0.402765	2.18157	0.94 (0.40- 2.18)	0.883423
genus.Oscillospira.id.2064.summary.txt.gz	MR Egger	9	-0.66448	0.816992	0.514541	0.103749	2.55186	0.51 (0.10- 2.55)	0.442813
genus.Oscillospira.id.2064.summary.txt.gz	Weighted median	9	-0.038219	0.254464	0.962502	0.584518	1.58491	0.96 (0.58- 1.58)	0.880612
genus.Oscillospira.id.2064.summary.txt.gz	Inverse variance weighted	9	0.00775594	0.184227	1.00779	0.702347	1.44606	1.01 (0.70- 1.45)	0.966419
genus.Oscillospira.id.2064.summary.txt.gz	Simple mode	9	-0.257754	0.408766	0.772786	0.346825	1.7219	0.77 (0.35- 1.72)	0.545912
genus.Oscillospira.id.2064.summary.txt.gz	Weighted mode	9	-0.293818	0.421616	0.745412	0.326219	1.70327	0.75 (0.33- 1.70)	0.505616
genus.Oxalobacter.id.2978.summary.txt.gz	MR Egger	8	0.260897	0.665879	1.29809	0.351965	4.78755	1.30 (0.35- 4.79)	0.708737
genus.Oxalobacter.id.2978.summary.txt.gz	Weighted median	8	-0.138066	0.17382	0.871041	0.619555	1.22461	0.87 (0.62- 1.22)	0.427017
genus.Oxalobacter.id.2978.summary.txt.gz	Inverse variance weighted	8	-0.0358472	0.129979	0.964788	0.74781	1.24472	0.96 (0.75- 1.24)	0.782708
genus.Oxalobacter.id.2978.summary.txt.gz	Simple mode	8	-0.22327	0.262672	0.799899	0.478018	1.33852	0.80 (0.48- 1.34)	0.423444
genus.Oxalobacter.id.2978.summary.txt.gz	Weighted mode	8	-0.204768	0.227229	0.814836	0.521974	1.27201	0.81 (0.52- 1.27)	0.397451
genus.Parabacteroides.id.954.summary.txt.gz	MR Egger	4	-0.469567	2.81143	0.625273	0.00252891	154.599	0.63 (0.00- 154.60)	0.882713
genus.Parabacteroides.id.954.summary.txt.gz	Weighted median	4	0.287475	0.442399	1.33306	0.560107	3.17268	1.33 (0.56- 3.17)	0.515816
genus.Parabacteroides.id.954.summary.txt.gz	Inverse variance weighted	4	0.57671	0.348345	1.78017	0.899383	3.52354	1.78 (0.90- 3.52)	0.0978085
genus.Parabacteroides.id.954.summary.txt.gz	Simple mode	4	0.259067	0.581491	1.29572	0.414511	4.05029	1.30 (0.41- 4.05)	0.686131
genus.Parabacteroides.id.954.summary.txt.gz	Weighted mode	4	0.221461	0.505987	1.2479	0.462886	3.36422	1.25 (0.46- 3.36)	0.691213
genus.Paraprevotella.id.962.summary.txt.gz	MR Egger	13	-0.771267	0.512716	0.462427	0.169282	1.26321	0.46 (0.17- 1.26)	0.160669
genus.Paraprevotella.id.962.summary.txt.gz	Weighted median	13	-0.318013	0.173538	0.727594	0.51781	1.02237	0.73 (0.52- 1.02)	0.0668738
genus.Paraprevotella.id.962.summary.txt.gz	Inverse variance weighted	13	-0.212723	0.137661	0.80838	0.617215	1.05875	0.81 (0.62- 1.06)	0.12228
genus.Paraprevotella.id.962.summary.txt.gz	Simple mode	13	-0.458293	0.31719	0.632362	0.3396	1.17751	0.63 (0.34- 1.18)	0.174102
genus.Paraprevotella.id.962.summary.txt.gz	Weighted mode	13	-0.458293	0.31143	0.632362	0.343456	1.16429	0.63 (0.34- 1.16)	0.166869
genus.Parasutterella.id.2892.summary.txt.gz	MR Egger	13	-0.833822	0.422574	0.434386	0.189746	0.994438	0.43 (0.19- 0.99)	0.0741257
genus.Parasutterella.id.2892.summary.txt.gz	Weighted median	13	-0.393078	0.220845	0.674976	0.437825	1.04058	0.67 (0.44- 1.04)	0.0750952
genus.Parasutterella.id.2892.summary.txt.gz	Inverse variance weighted	13	-0.240615	0.156247	0.786144	0.578765	1.06783	0.79 (0.58- 1.07)	0.12357
genus.Parasutterella.id.2892.summary.txt.gz	Simple mode	13	-0.46558	0.3847	0.627771	0.29535	1.33433	0.63 (0.30- 1.33)	0.249486
genus.Parasutterella.id.2892.summary.txt.gz	Weighted mode	13	-0.444346	0.314213	0.641243	0.346385	1.1871	0.64 (0.35- 1.19)	0.182734
genus.Peptococcus.id.2037.summary.txt.gz	MR Egger	13	-0.362296	0.494795	0.696076	0.263924	1.83584	0.70 (0.26- 1.84)	0.479348
genus.Peptococcus.id.2037.summary.txt.gz	Weighted median	13	-0.207773	0.159766	0.812391	0.593977	1.11112	0.81 (0.59- 1.11)	0.193435
genus.Peptococcus.id.2037.summary.txt.gz	Inverse variance weighted	13	-0.289377	0.115857	0.74873	0.596631	0.939604	0.75 (0.60- 0.94)	0.0125001
genus.Peptococcus.id.2037.summary.txt.gz	Simple mode	13	-0.205564	0.260965	0.814188	0.488187	1.35788	0.81 (0.49- 1.36)	0.446149
genus.Peptococcus.id.2037.summary.txt.gz	Weighted mode	13	-0.191087	0.246218	0.82606	0.509832	1.33843	0.83 (0.51- 1.34)	0.452721
genus.Phascolarctobacterium.id.2168.summary.txt.gz	MR Egger	8	0.958544	0.896329	2.6079	0.450111	15.1099	2.61 (0.45- 15.11)	0.326008
genus.Phascolarctobacterium.id.2168.summary.txt.gz	Weighted median	8	0.114704	0.284301	1.12154	0.642411	1.95802	1.12 (0.64- 1.96)	0.68661
genus.Phascolarctobacterium.id.2168.summary.txt.gz	Inverse variance weighted	8	0.0955196	0.208394	1.10023	0.7313	1.65528	1.10 (0.73- 1.66)	0.646693
genus.Phascolarctobacterium.id.2168.summary.txt.gz	Simple mode	8	0.397809	0.471999	1.48856	0.590191	3.7544	1.49 (0.59- 3.75)	0.427187
genus.Phascolarctobacterium.id.2168.summary.txt.gz	Weighted mode	8	0.155852	0.426741	1.16865	0.506333	2.69734	1.17 (0.51- 2.70)	0.725737
genus.Prevotella7.id.11182.summary.txt.gz	MR Egger	11	0.0203033	0.878118	1.02051	0.182536	5.70541	1.02 (0.18- 5.71)	0.982058
genus.Prevotella7.id.11182.summary.txt.gz	Weighted median	11	0.321863	0.161058	1.3797	1.00621	1.89181	1.38 (1.01- 1.89)	0.0456704
genus.Prevotella7.id.11182.summary.txt.gz	Inverse variance weighted	11	0.1612	0.143552	1.17492	0.886776	1.55669	1.17 (0.89- 1.56)	0.261466
genus.Prevotella7.id.11182.summary.txt.gz	Simple mode	11	0.429918	0.315035	1.53713	0.828987	2.85019	1.54 (0.83- 2.85)	0.202276
genus.Prevotella7.id.11182.summary.txt.gz	Weighted mode	11	0.416498	0.316261	1.51664	0.815974	2.81896	1.52 (0.82- 2.82)	0.217236
genus.Prevotella9.id.11183.summary.txt.gz	MR Egger	15	-0.113261	0.392549	0.892917	0.413682	1.92733	0.89 (0.41- 1.93)	0.777492
genus.Prevotella9.id.11183.summary.txt.gz	Weighted median	15	-0.0177719	0.183008	0.982385	0.686282	1.40625	0.98 (0.69- 1.41)	0.922639
genus.Prevotella9.id.11183.summary.txt.gz	Inverse variance weighted	15	-0.106496	0.134937	0.898978	0.690063	1.17114	0.90 (0.69- 1.17)	0.429975
genus.Prevotella9.id.11183.summary.txt.gz	Simple mode	15	-0.0922295	0.283104	0.911896	0.523555	1.58828	0.91 (0.52- 1.59)	0.749409
genus.Prevotella9.id.11183.summary.txt.gz	Weighted mode	15	-0.0308052	0.264281	0.969664	0.577645	1.62773	0.97 (0.58- 1.63)	0.908862
genus.RikenellaceaeRC9gutgroup.id.11191.summary.txt.gz	MR Egger	11	-0.104771	0.666507	0.900531	0.243869	3.32538	0.90 (0.24- 3.33)	0.878562
genus.RikenellaceaeRC9gutgroup.id.11191.summary.txt.gz	Weighted median	11	-0.0828345	0.130818	0.920503	0.712312	1.18954	0.92 (0.71- 1.19)	0.526602
genus.RikenellaceaeRC9gutgroup.id.11191.summary.txt.gz	Inverse variance weighted	11	-0.0293743	0.102473	0.971053	0.794358	1.18705	0.97 (0.79- 1.19)	0.774377
genus.RikenellaceaeRC9gutgroup.id.11191.summary.txt.gz	Simple mode	11	-0.0849904	0.199914	0.918521	0.620753	1.35913	0.92 (0.62- 1.36)	0.679742
genus.RikenellaceaeRC9gutgroup.id.11191.summary.txt.gz	Weighted mode	11	-0.0849904	0.179619	0.918521	0.645943	1.30612	0.92 (0.65- 1.31)	0.646251
genus.Romboutsia.id.11347.summary.txt.gz	MR Egger	14	0.40646	0.656016	1.50149	0.415061	5.43169	1.50 (0.42- 5.43)	0.547113
genus.Romboutsia.id.11347.summary.txt.gz	Weighted median	14	0.00142304	0.260125	1.00142	0.601444	1.6674	1.00 (0.60- 1.67)	0.995635
genus.Romboutsia.id.11347.summary.txt.gz	Inverse variance weighted	14	0.0682132	0.214899	1.07059	0.702585	1.63136	1.07 (0.70- 1.63)	0.750925
genus.Romboutsia.id.11347.summary.txt.gz	Simple mode	14	0.0527676	0.390888	1.05418	0.489988	2.26802	1.05 (0.49- 2.27)	0.894684
genus.Romboutsia.id.11347.summary.txt.gz	Weighted mode	14	0.0834517	0.399699	1.08703	0.496606	2.37943	1.09 (0.50- 2.38)	0.837851
genus.Roseburia.id.2012.summary.txt.gz	MR Egger	14	0.250806	0.854438	1.28506	0.240775	6.85861	1.29 (0.24- 6.86)	0.774129
genus.Roseburia.id.2012.summary.txt.gz	Weighted median	14	-0.0879276	0.30204	0.915827	0.506654	1.65545	0.92 (0.51- 1.66)	0.770965
genus.Roseburia.id.2012.summary.txt.gz	Inverse variance weighted	14	0.16003	0.266159	1.17355	0.696532	1.97724	1.17 (0.70- 1.98)	0.547669
genus.Roseburia.id.2012.summary.txt.gz	Simple mode	14	-0.446666	0.53045	0.639758	0.226197	1.80944	0.64 (0.23- 1.81)	0.414983
genus.Roseburia.id.2012.summary.txt.gz	Weighted mode	14	-0.24651	0.429339	0.781524	0.336885	1.81302	0.78 (0.34- 1.81)	0.575659
genus.Ruminiclostridium5.id.11355.summary.txt.gz	MR Egger	10	0.240147	0.961897	1.27144	0.192979	8.37679	1.27 (0.19- 8.38)	0.809142
genus.Ruminiclostridium5.id.11355.summary.txt.gz	Weighted median	10	-0.367668	0.307969	0.692347	0.378595	1.26611	0.69 (0.38- 1.27)	0.232538
genus.Ruminiclostridium5.id.11355.summary.txt.gz	Inverse variance weighted	10	-0.451583	0.234032	0.636619	0.402409	1.00714	0.64 (0.40- 1.01)	0.0536586
genus.Ruminiclostridium5.id.11355.summary.txt.gz	Simple mode	10	-0.353993	0.509407	0.70188	0.258611	1.90493	0.70 (0.26- 1.90)	0.504653
genus.Ruminiclostridium5.id.11355.summary.txt.gz	Weighted mode	10	-0.359908	0.468056	0.697741	0.27879	1.74627	0.70 (0.28- 1.75)	0.46163
genus.Ruminiclostridium6.id.11356.summary.txt.gz	MR Egger	14	0.241991	0.434303	1.27378	0.543762	2.98388	1.27 (0.54- 2.98)	0.587638
genus.Ruminiclostridium6.id.11356.summary.txt.gz	Weighted median	14	0.48511	0.250032	1.62435	0.995059	2.65162	1.62 (1.00- 2.65)	0.0523566
genus.Ruminiclostridium6.id.11356.summary.txt.gz	Inverse variance weighted	14	0.426158	0.177715	1.53136	1.08095	2.16946	1.53 (1.08- 2.17)	0.0164857
genus.Ruminiclostridium6.id.11356.summary.txt.gz	Simple mode	14	0.458284	0.384309	1.58136	0.744559	3.35862	1.58 (0.74- 3.36)	0.254383
genus.Ruminiclostridium6.id.11356.summary.txt.gz	Weighted mode	14	0.490702	0.326854	1.63346	0.860766	3.0998	1.63 (0.86- 3.10)	0.157175
genus.Ruminiclostridium9.id.11357.summary.txt.gz	MR Egger	9	0.728563	1.28771	2.0721	0.16607	25.8541	2.07 (0.17- 25.85)	0.589209
genus.Ruminiclostridium9.id.11357.summary.txt.gz	Weighted median	9	0.161186	0.349897	1.1749	0.591786	2.3326	1.17 (0.59- 2.33)	0.645036
genus.Ruminiclostridium9.id.11357.summary.txt.gz	Inverse variance weighted	9	0.142483	0.249	1.15313	0.707827	1.87859	1.15 (0.71- 1.88)	0.56717
genus.Ruminiclostridium9.id.11357.summary.txt.gz	Simple mode	9	0.533001	0.640441	1.70404	0.485652	5.97907	1.70 (0.49- 5.98)	0.429415
genus.Ruminiclostridium9.id.11357.summary.txt.gz	Weighted mode	9	0.466711	0.562494	1.59474	0.529523	4.8028	1.59 (0.53- 4.80)	0.43076
genus.RuminococcaceaeNK4A214group.id.11358.summary.txt.gz	MR Egger	14	-0.00290506	0.611625	0.997099	0.300686	3.30646	1.00 (0.30- 3.31)	0.996288
genus.RuminococcaceaeNK4A214group.id.11358.summary.txt.gz	Weighted median	14	-0.171333	0.25078	0.842541	0.515374	1.3774	0.84 (0.52- 1.38)	0.49448
genus.RuminococcaceaeNK4A214group.id.11358.summary.txt.gz	Inverse variance weighted	14	-0.0918372	0.182376	0.912254	0.638078	1.30424	0.91 (0.64- 1.30)	0.614571
genus.RuminococcaceaeNK4A214group.id.11358.summary.txt.gz	Simple mode	14	-0.20548	0.387682	0.814256	0.380855	1.74085	0.81 (0.38- 1.74)	0.605031
genus.RuminococcaceaeNK4A214group.id.11358.summary.txt.gz	Weighted mode	14	-0.167396	0.364708	0.845864	0.413861	1.72881	0.85 (0.41- 1.73)	0.653824
genus.RuminococcaceaeUCG002.id.11360.summary.txt.gz	MR Egger	18	-0.175116	0.441665	0.839359	0.353179	1.99481	0.84 (0.35- 1.99)	0.696981
genus.RuminococcaceaeUCG002.id.11360.summary.txt.gz	Weighted median	18	-0.0358115	0.222646	0.964822	0.62363	1.49268	0.96 (0.62- 1.49)	0.872215
genus.RuminococcaceaeUCG002.id.11360.summary.txt.gz	Inverse variance weighted	18	0.0540859	0.16204	1.05558	0.768348	1.45018	1.06 (0.77- 1.45)	0.738545
genus.RuminococcaceaeUCG002.id.11360.summary.txt.gz	Simple mode	18	-0.258717	0.433917	0.772041	0.329825	1.80717	0.77 (0.33- 1.81)	0.558873
genus.RuminococcaceaeUCG002.id.11360.summary.txt.gz	Weighted mode	18	-0.381885	0.365127	0.682574	0.333693	1.39621	0.68 (0.33- 1.40)	0.310253
genus.RuminococcaceaeUCG003.id.11361.summary.txt.gz	MR Egger	10	1.05504	0.66498	2.87209	0.78011	10.574	2.87 (0.78- 10.57)	0.15127
genus.RuminococcaceaeUCG003.id.11361.summary.txt.gz	Weighted median	10	0.582468	0.275292	1.79045	1.04383	3.07111	1.79 (1.04- 3.07)	0.03436
genus.RuminococcaceaeUCG003.id.11361.summary.txt.gz	Inverse variance weighted	10	0.339764	0.217771	1.40462	0.916616	2.15242	1.40 (0.92- 2.15)	0.118715
genus.RuminococcaceaeUCG003.id.11361.summary.txt.gz	Simple mode	10	0.711091	0.421051	2.03621	0.892106	4.6476	2.04 (0.89- 4.65)	0.125516
genus.RuminococcaceaeUCG003.id.11361.summary.txt.gz	Weighted mode	10	0.732032	0.406606	2.0793	0.937146	4.61347	2.08 (0.94- 4.61)	0.105333
genus.RuminococcaceaeUCG004.id.11362.summary.txt.gz	MR Egger	9	0.352421	1.33619	1.42251	0.103674	19.5182	1.42 (0.10- 19.52)	0.799568
genus.RuminococcaceaeUCG004.id.11362.summary.txt.gz	Weighted median	9	0.0495016	0.266911	1.05075	0.622729	1.77295	1.05 (0.62- 1.77)	0.852867
genus.RuminococcaceaeUCG004.id.11362.summary.txt.gz	Inverse variance weighted	9	0.0357607	0.211297	1.03641	0.684969	1.56816	1.04 (0.68- 1.57)	0.865605
genus.RuminococcaceaeUCG004.id.11362.summary.txt.gz	Simple mode	9	0.106089	0.42963	1.11192	0.479033	2.58097	1.11 (0.48- 2.58)	0.81118
genus.RuminococcaceaeUCG004.id.11362.summary.txt.gz	Weighted mode	9	0.122763	0.403607	1.13062	0.512576	2.49386	1.13 (0.51- 2.49)	0.768764
genus.RuminococcaceaeUCG005.id.11363.summary.txt.gz	MR Egger	14	-0.373555	0.539196	0.688283	0.239218	1.98034	0.69 (0.24- 1.98)	0.501623
genus.RuminococcaceaeUCG005.id.11363.summary.txt.gz	Weighted median	14	-0.0693576	0.252656	0.932993	0.568609	1.53089	0.93 (0.57- 1.53)	0.783689
genus.RuminococcaceaeUCG005.id.11363.summary.txt.gz	Inverse variance weighted	14	-0.0928731	0.193557	0.911309	0.623601	1.33176	0.91 (0.62- 1.33)	0.631352
genus.RuminococcaceaeUCG005.id.11363.summary.txt.gz	Simple mode	14	-0.0168107	0.561747	0.98333	0.326987	2.95711	0.98 (0.33- 2.96)	0.976581
genus.RuminococcaceaeUCG005.id.11363.summary.txt.gz	Weighted mode	14	-0.45668	0.437617	0.633383	0.268633	1.49339	0.63 (0.27- 1.49)	0.315708
genus.RuminococcaceaeUCG009.id.11366.summary.txt.gz	MR Egger	11	0.366334	0.553824	1.44244	0.487161	4.27092	1.44 (0.49- 4.27)	0.524886
genus.RuminococcaceaeUCG009.id.11366.summary.txt.gz	Weighted median	11	0.0822648	0.194044	1.08574	0.742256	1.58818	1.09 (0.74- 1.59)	0.671603
genus.RuminococcaceaeUCG009.id.11366.summary.txt.gz	Inverse variance weighted	11	0.139046	0.144136	1.14918	0.866356	1.52433	1.15 (0.87- 1.52)	0.3347
genus.RuminococcaceaeUCG009.id.11366.summary.txt.gz	Simple mode	11	0.113072	0.286978	1.11971	0.638008	1.96511	1.12 (0.64- 1.97)	0.701846
genus.RuminococcaceaeUCG009.id.11366.summary.txt.gz	Weighted mode	11	0.0577223	0.270077	1.05942	0.623985	1.79872	1.06 (0.62- 1.80)	0.835056
genus.RuminococcaceaeUCG010.id.11367.summary.txt.gz	MR Egger	5	0.0710135	0.668388	1.0736	0.289666	3.97909	1.07 (0.29- 3.98)	0.922093
genus.RuminococcaceaeUCG010.id.11367.summary.txt.gz	Weighted median	5	0.0177088	0.316728	1.01787	0.547125	1.89363	1.02 (0.55- 1.89)	0.955412
genus.RuminococcaceaeUCG010.id.11367.summary.txt.gz	Inverse variance weighted	5	-0.0347362	0.259707	0.96586	0.58056	1.60687	0.97 (0.58- 1.61)	0.893599
genus.RuminococcaceaeUCG010.id.11367.summary.txt.gz	Simple mode	5	0.00304978	0.416253	1.00305	0.443611	2.26802	1.00 (0.44- 2.27)	0.994505
genus.RuminococcaceaeUCG010.id.11367.summary.txt.gz	Weighted mode	5	0.0117303	0.40247	1.0118	0.459732	2.22681	1.01 (0.46- 2.23)	0.978145
genus.RuminococcaceaeUCG011.id.11368.summary.txt.gz	MR Egger	8	0.0438993	0.581854	1.04488	0.334026	3.26851	1.04 (0.33- 3.27)	0.942312
genus.RuminococcaceaeUCG011.id.11368.summary.txt.gz	Weighted median	8	-0.0122451	0.152423	0.98783	0.732718	1.33176	0.99 (0.73- 1.33)	0.93597
genus.RuminococcaceaeUCG011.id.11368.summary.txt.gz	Inverse variance weighted	8	-0.072968	0.116324	0.929631	0.740105	1.16769	0.93 (0.74- 1.17)	0.530475
genus.RuminococcaceaeUCG011.id.11368.summary.txt.gz	Simple mode	8	-0.0127426	0.213831	0.987338	0.649305	1.50135	0.99 (0.65- 1.50)	0.954146
genus.RuminococcaceaeUCG011.id.11368.summary.txt.gz	Weighted mode	8	-0.0127426	0.197203	0.987338	0.670815	1.45321	0.99 (0.67- 1.45)	0.950286
genus.RuminococcaceaeUCG013.id.11370.summary.txt.gz	MR Egger	9	-0.122808	0.752883	0.884433	0.202208	3.86841	0.88 (0.20- 3.87)	0.875035
genus.RuminococcaceaeUCG013.id.11370.summary.txt.gz	Weighted median	9	0.0622878	0.309545	1.06427	0.580178	1.95228	1.06 (0.58- 1.95)	0.840524
genus.RuminococcaceaeUCG013.id.11370.summary.txt.gz	Inverse variance weighted	9	-0.100403	0.24057	0.904473	0.564441	1.44935	0.90 (0.56- 1.45)	0.676419
genus.RuminococcaceaeUCG013.id.11370.summary.txt.gz	Simple mode	9	0.371673	0.511708	1.45016	0.531913	3.95358	1.45 (0.53- 3.95)	0.488335
genus.RuminococcaceaeUCG013.id.11370.summary.txt.gz	Weighted mode	9	0.254478	0.476699	1.28979	0.506692	3.28317	1.29 (0.51- 3.28)	0.607966
genus.RuminococcaceaeUCG014.id.11371.summary.txt.gz	MR Egger	9	-0.279289	0.557271	0.756321	0.253716	2.25458	0.76 (0.25- 2.25)	0.631623
genus.RuminococcaceaeUCG014.id.11371.summary.txt.gz	Weighted median	9	-0.31601	0.287414	0.729052	0.415056	1.28059	0.73 (0.42- 1.28)	0.271553
genus.RuminococcaceaeUCG014.id.11371.summary.txt.gz	Inverse variance weighted	9	-0.200057	0.224581	0.818684	0.527168	1.2714	0.82 (0.53- 1.27)	0.373036
genus.RuminococcaceaeUCG014.id.11371.summary.txt.gz	Simple mode	9	0.360366	0.528997	1.43385	0.50841	4.04386	1.43 (0.51- 4.04)	0.51496
genus.RuminococcaceaeUCG014.id.11371.summary.txt.gz	Weighted mode	9	-0.368963	0.318688	0.691451	0.370245	1.29132	0.69 (0.37- 1.29)	0.280357
genus.Ruminococcus1.id.11373.summary.txt.gz	MR Egger	9	-0.827559	0.562823	0.437115	0.145048	1.31729	0.44 (0.15- 1.32)	0.184926
genus.Ruminococcus1.id.11373.summary.txt.gz	Weighted median	9	0.078236	0.292338	1.08138	0.609725	1.91788	1.08 (0.61- 1.92)	0.788991
genus.Ruminococcus1.id.11373.summary.txt.gz	Inverse variance weighted	9	-0.158731	0.229948	0.853226	0.543661	1.33906	0.85 (0.54- 1.34)	0.490013
genus.Ruminococcus1.id.11373.summary.txt.gz	Simple mode	9	0.252772	0.448186	1.28759	0.534901	3.09943	1.29 (0.53- 3.10)	0.58822
genus.Ruminococcus1.id.11373.summary.txt.gz	Weighted mode	9	0.16379	0.395324	1.17797	0.542783	2.55647	1.18 (0.54- 2.56)	0.689527
genus.Ruminococcus2.id.11374.summary.txt.gz	MR Egger	13	0.773078	0.454405	2.16643	0.889091	5.27888	2.17 (0.89- 5.28)	0.116947
genus.Ruminococcus2.id.11374.summary.txt.gz	Weighted median	13	0.193687	0.248663	1.21372	0.745505	1.97598	1.21 (0.75- 1.98)	0.436031
genus.Ruminococcus2.id.11374.summary.txt.gz	Inverse variance weighted	13	0.145262	0.208079	1.15634	0.769071	1.73863	1.16 (0.77- 1.74)	0.485107
genus.Ruminococcus2.id.11374.summary.txt.gz	Simple mode	13	0.0441521	0.419048	1.04514	0.4597	2.37616	1.05 (0.46- 2.38)	0.917829
genus.Ruminococcus2.id.11374.summary.txt.gz	Weighted mode	13	0.219543	0.286315	1.24551	0.710608	2.18304	1.25 (0.71- 2.18)	0.458028
genus.Sellimonas.id.14369.summary.txt.gz	MR Egger	9	-1.08938	0.557381	0.336426	0.112833	1.0031	0.34 (0.11- 1.00)	0.0915647
genus.Sellimonas.id.14369.summary.txt.gz	Weighted median	9	-0.188653	0.14079	0.828074	0.628386	1.09122	0.83 (0.63- 1.09)	0.180257
genus.Sellimonas.id.14369.summary.txt.gz	Inverse variance weighted	9	-0.122068	0.102467	0.885088	0.724044	1.08195	0.89 (0.72- 1.08)	0.233541
genus.Sellimonas.id.14369.summary.txt.gz	Simple mode	9	-0.352619	0.252584	0.702845	0.428406	1.15309	0.70 (0.43- 1.15)	0.200222
genus.Sellimonas.id.14369.summary.txt.gz	Weighted mode	9	-0.337847	0.247709	0.713305	0.438956	1.15912	0.71 (0.44- 1.16)	0.209739
genus.Senegalimassilia.id.11160.summary.txt.gz	MR Egger	4	0.891939	0.887063	2.43986	0.428826	13.8818	2.44 (0.43- 13.88)	0.42054
genus.Senegalimassilia.id.11160.summary.txt.gz	Weighted median	4	0.49526	0.32018	1.64092	0.876084	3.07349	1.64 (0.88- 3.07)	0.121908
genus.Senegalimassilia.id.11160.summary.txt.gz	Inverse variance weighted	4	0.259229	0.262067	1.29593	0.775364	2.166	1.30 (0.78- 2.17)	0.322581
genus.Senegalimassilia.id.11160.summary.txt.gz	Simple mode	4	0.520203	0.478845	1.68237	0.658143	4.30053	1.68 (0.66- 4.30)	0.356807
genus.Senegalimassilia.id.11160.summary.txt.gz	Weighted mode	4	0.51592	0.447646	1.67518	0.696655	4.02814	1.68 (0.70- 4.03)	0.332611
genus.Slackia.id.825.summary.txt.gz	MR Egger	5	0.707597	1.50682	2.02911	0.105847	38.8985	2.03 (0.11- 38.90)	0.670667
genus.Slackia.id.825.summary.txt.gz	Weighted median	5	0.119088	0.259106	1.12647	0.677897	1.87187	1.13 (0.68- 1.87)	0.645796
genus.Slackia.id.825.summary.txt.gz	Inverse variance weighted	5	0.162786	0.208511	1.17679	0.782005	1.77086	1.18 (0.78- 1.77)	0.434974
genus.Slackia.id.825.summary.txt.gz	Simple mode	5	0.105623	0.346641	1.1114	0.563384	2.19249	1.11 (0.56- 2.19)	0.775788
genus.Slackia.id.825.summary.txt.gz	Weighted mode	5	0.0939274	0.330296	1.09848	0.574961	2.09868	1.10 (0.57- 2.10)	0.790238
genus.Streptococcus.id.1853.summary.txt.gz	MR Egger	13	-0.58967	0.836179	0.55451	0.107681	2.85548	0.55 (0.11- 2.86)	0.49535
genus.Streptococcus.id.1853.summary.txt.gz	Weighted median	13	-0.290659	0.270162	0.747771	0.440354	1.2698	0.75 (0.44- 1.27)	0.281986
genus.Streptococcus.id.1853.summary.txt.gz	Inverse variance weighted	13	-0.196247	0.201078	0.821809	0.554128	1.2188	0.82 (0.55- 1.22)	0.329078
genus.Streptococcus.id.1853.summary.txt.gz	Simple mode	13	-0.616115	0.461657	0.540038	0.218502	1.33473	0.54 (0.22- 1.33)	0.206786
genus.Streptococcus.id.1853.summary.txt.gz	Weighted mode	13	-0.562065	0.4167	0.570031	0.251881	1.29003	0.57 (0.25- 1.29)	0.20229
genus.Subdoligranulum.id.2070.summary.txt.gz	MR Egger	11	0.254514	0.52765	1.28983	0.458552	3.6281	1.29 (0.46- 3.63)	0.64107
genus.Subdoligranulum.id.2070.summary.txt.gz	Weighted median	11	-0.0915006	0.272609	0.912561	0.534826	1.55708	0.91 (0.53- 1.56)	0.737137
genus.Subdoligranulum.id.2070.summary.txt.gz	Inverse variance weighted	11	-0.0602869	0.204883	0.941494	0.630112	1.40675	0.94 (0.63- 1.41)	0.768566
genus.Subdoligranulum.id.2070.summary.txt.gz	Simple mode	11	-0.212304	0.423281	0.808719	0.352772	1.85396	0.81 (0.35- 1.85)	0.626829
genus.Subdoligranulum.id.2070.summary.txt.gz	Weighted mode	11	-0.164537	0.395682	0.848286	0.390599	1.84227	0.85 (0.39- 1.84)	0.686316
genus.Sutterella.id.2896.summary.txt.gz	MR Egger	12	0.532946	0.833817	1.70395	0.332427	8.73404	1.70 (0.33- 8.73)	0.537081
genus.Sutterella.id.2896.summary.txt.gz	Weighted median	12	0.190539	0.266817	1.2099	0.717185	2.04112	1.21 (0.72- 2.04)	0.475152
genus.Sutterella.id.2896.summary.txt.gz	Inverse variance weighted	12	-0.0778092	0.189661	0.925141	0.637919	1.34168	0.93 (0.64- 1.34)	0.681619
genus.Sutterella.id.2896.summary.txt.gz	Simple mode	12	0.205719	0.417658	1.22841	0.541782	2.78523	1.23 (0.54- 2.79)	0.632011
genus.Sutterella.id.2896.summary.txt.gz	Weighted mode	12	0.264785	0.385521	1.30315	0.612115	2.77432	1.30 (0.61- 2.77)	0.506415
genus.Terrisporobacter.id.11348.summary.txt.gz	MR Egger	5	0.0040546	0.649683	1.00406	0.281022	3.58742	1.00 (0.28- 3.59)	0.995412
genus.Terrisporobacter.id.11348.summary.txt.gz	Weighted median	5	-0.0359101	0.252206	0.964727	0.588468	1.58156	0.96 (0.59- 1.58)	0.886776
genus.Terrisporobacter.id.11348.summary.txt.gz	Inverse variance weighted	5	-0.0732536	0.215762	0.929365	0.608872	1.41856	0.93 (0.61- 1.42)	0.734225
genus.Terrisporobacter.id.11348.summary.txt.gz	Simple mode	5	-0.0248676	0.342056	0.975439	0.498926	1.90706	0.98 (0.50- 1.91)	0.945535
genus.Terrisporobacter.id.11348.summary.txt.gz	Weighted mode	5	-0.0110823	0.317059	0.988979	0.531252	1.84108	0.99 (0.53- 1.84)	0.973792
genus.Turicibacter.id.2162.summary.txt.gz	MR Egger	9	0.370852	0.867103	1.44897	0.264829	7.92779	1.45 (0.26- 7.93)	0.681725
genus.Turicibacter.id.2162.summary.txt.gz	Weighted median	9	0.142904	0.256345	1.15362	0.698003	1.90664	1.15 (0.70- 1.91)	0.577207
genus.Turicibacter.id.2162.summary.txt.gz	Inverse variance weighted	9	0.138941	0.201579	1.14906	0.774023	1.7058	1.15 (0.77- 1.71)	0.490657
genus.Turicibacter.id.2162.summary.txt.gz	Simple mode	9	-0.213753	0.446963	0.807548	0.336283	1.93924	0.81 (0.34- 1.94)	0.64528
genus.Turicibacter.id.2162.summary.txt.gz	Weighted mode	9	-0.0383594	0.466014	0.962367	0.386066	2.39894	0.96 (0.39- 2.40)	0.93642
genus.Tyzzerella3.id.11335.summary.txt.gz	MR Egger	11	-0.18966	0.671856	0.82724	0.221685	3.08693	0.83 (0.22- 3.09)	0.784104
genus.Tyzzerella3.id.11335.summary.txt.gz	Weighted median	11	0.198182	0.16829	1.21918	0.876634	1.69559	1.22 (0.88- 1.70)	0.238946
genus.Tyzzerella3.id.11335.summary.txt.gz	Inverse variance weighted	11	0.147382	0.1263	1.1588	0.904687	1.48428	1.16 (0.90- 1.48)	0.243243
genus.Tyzzerella3.id.11335.summary.txt.gz	Simple mode	11	0.261992	0.296801	1.29952	0.726339	2.32501	1.30 (0.73- 2.33)	0.398111
genus.Tyzzerella3.id.11335.summary.txt.gz	Weighted mode	11	0.261992	0.292644	1.29952	0.732281	2.30614	1.30 (0.73- 2.31)	0.391688
genus.Veillonella.id.2198.summary.txt.gz	MR Egger	5	1.26076	5.687	3.5281	5.08939e-05	244577	3.53 (0.00-244577.43)	0.838787
genus.Veillonella.id.2198.summary.txt.gz	Weighted median	5	-0.0375292	0.323675	0.963166	0.510721	1.81643	0.96 (0.51- 1.82)	0.907694
genus.Veillonella.id.2198.summary.txt.gz	Inverse variance weighted	5	0.0665497	0.245421	1.06881	0.660687	1.72906	1.07 (0.66- 1.73)	0.786264
genus.Veillonella.id.2198.summary.txt.gz	Simple mode	5	-0.218817	0.447916	0.803468	0.33396	1.93305	0.80 (0.33- 1.93)	0.650752
genus.Veillonella.id.2198.summary.txt.gz	Weighted mode	5	-0.235803	0.470881	0.789937	0.313885	1.98799	0.79 (0.31- 1.99)	0.642834
genus.Victivallis.id.2256.summary.txt.gz	MR Egger	11	1.378	0.665259	3.96698	1.07691	14.613	3.97 (1.08- 14.61)	0.0682112
genus.Victivallis.id.2256.summary.txt.gz	Weighted median	11	-0.0637201	0.145544	0.938268	0.705402	1.24801	0.94 (0.71- 1.25)	0.661527
genus.Victivallis.id.2256.summary.txt.gz	Inverse variance weighted	11	-0.0541324	0.113483	0.947307	0.758389	1.18328	0.95 (0.76- 1.18)	0.633355
genus.Victivallis.id.2256.summary.txt.gz	Simple mode	11	-0.0920081	0.228273	0.912098	0.583084	1.42676	0.91 (0.58- 1.43)	0.695386
genus.Victivallis.id.2256.summary.txt.gz	Weighted mode	11	-0.0881503	0.219017	0.915623	0.596055	1.40653	0.92 (0.60- 1.41)	0.695798

## Sheet: Table S3
Table S3 F-statistic results of MR analysis
Exposure	SNP	EAF	P-value	Beta	SE	N	R2	F-statistic
genus.Olsenella.id.822.summary.txt.gz	rs1035588	0.36849	4.85501e-06	-0.108148	0.0236848	177446	0.000117485	20.8495
genus.Olsenella.id.822.summary.txt.gz	rs17148768	0.193072	2.1984e-06	0.140434	0.0295602	177446	0.000127177	22.5697
genus.Olsenella.id.822.summary.txt.gz	rs2759329	0.392205	3.43201e-06	-0.111131	0.0237218	177446	0.000123668	21.9468
genus.Olsenella.id.822.summary.txt.gz	rs35225860	0.05505	3.87041e-06	-0.223604	0.0482391	177446	0.000121071	21.4859
genus.Olsenella.id.822.summary.txt.gz	rs61090148	0.45224	6.43728e-06	-0.104783	0.0231343	177446	0.000115598	20.5146
genus.Olsenella.id.822.summary.txt.gz	rs62112538	0.08701	1.1882e-06	-0.19943	0.0407033	177446	0.000135269	24.006
genus.Olsenella.id.822.summary.txt.gz	rs7540303	0.3789	5.32027e-06	0.108044	0.023638	177446	0.000117723	20.8918
genus.Olsenella.id.822.summary.txt.gz	rs8066522	0.356748	9.70095e-06	-0.106529	0.0240379	177446	0.000110669	19.6397
genus.Olsenella.id.822.summary.txt.gz	rs9460691	0.24236	7.28354e-06	0.119966	0.0268645	177446	0.000112368	19.9413
								191.845
genus.Peptococcus.id.2037.summary.txt.gz	rs10031059	0.2218	1.23637e-07	-0.121167	0.0225844	177446	0.000162185	28.7835
genus.Peptococcus.id.2037.summary.txt.gz	rs11001941	0.06486	1.32858e-06	-0.195611	0.0392217	177446	0.000140155	24.8731
genus.Peptococcus.id.2037.summary.txt.gz	rs11030569	0.0742	3.12991e-06	-0.17402	0.0374133	177446	0.000121907	21.6342
genus.Peptococcus.id.2037.summary.txt.gz	rs12069354	0.07247	9.28339e-06	0.16763	0.03795	177446	0.000109942	19.5107
genus.Peptococcus.id.2037.summary.txt.gz	rs2054133	0.515922	2.14166e-06	0.0895433	0.0188332	177446	0.000127379	22.6055
genus.Peptococcus.id.2037.summary.txt.gz	rs34282744	0.01986	1.83535e-06	0.191797	0.0399832	177446	0.00012966	23.0104
genus.Peptococcus.id.2037.summary.txt.gz	rs36121075	0.11997	6.9872e-06	-0.14067	0.030628	177446	0.000118864	21.0941
genus.Peptococcus.id.2037.summary.txt.gz	rs413827	0.1312	3.30085e-06	0.110229	0.0237523	177446	0.000121357	21.5366
genus.Peptococcus.id.2037.summary.txt.gz	rs5770862	0.08204	3.21957e-06	0.162018	0.0356813	177446	0.000116179	20.6176
genus.Peptococcus.id.2037.summary.txt.gz	rs6918730	0.11144	1.14732e-06	0.135311	0.0289742	177446	0.000122891	21.809
genus.Peptococcus.id.2037.summary.txt.gz	rs72850165	0.11255	5.74152e-06	-0.134304	0.0300423	177446	0.000112615	19.9851
genus.Peptococcus.id.2037.summary.txt.gz	rs74592222	0.10892	8.55342e-06	0.137957	0.0302965	177446	0.000116839	20.7347
genus.Peptococcus.id.2037.summary.txt.gz	rs75754569	0.09247	1.09884e-08	0.181434	0.0319429	177446	0.000181779	32.2615
genus.Peptococcus.id.2037.summary.txt.gz	rs76697713	0.09163	8.04892e-06	0.146302	0.0322345	177446	0.000116077	20.5995
genus.Peptococcus.id.2037.summary.txt.gz	rs77614201	0.07483	5.68322e-06	-0.175864	0.0387523	177446	0.000116049	20.5946
genus.Peptococcus.id.2037.summary.txt.gz	rs7766680	0.28125	3.50768e-06	0.0976832	0.0214155	177446	0.000117237	20.8055
genus.Peptococcus.id.2037.summary.txt.gz	rs77681628	0.02983	2.68836e-07	0.200307	0.0387328	177446	0.000150697	26.7443
								387.2
genus.Prevotella7.id.11182.summary.txt.gz	rs118038478	0.06776	7.85422e-06	0.205676	0.0468917	177446	0.000108408	19.2384
genus.Prevotella7.id.11182.summary.txt.gz	rs12124567	0.21883	9.48982e-06	-0.121281	0.0275017	177446	0.000109586	19.4475
genus.Prevotella7.id.11182.summary.txt.gz	rs12195431	0.075753	8.72818e-06	0.196528	0.0442322	177446	0.000111239	19.7409
genus.Prevotella7.id.11182.summary.txt.gz	rs16937247	0.07278	9.63705e-06	0.146098	0.0351529	177446	9.73322e-05	17.2727
genus.Prevotella7.id.11182.summary.txt.gz	rs2240542	0.303081	4.84146e-06	0.12085	0.0261776	177446	0.000120092	21.3122
genus.Prevotella7.id.11182.summary.txt.gz	rs2918132	0.36556	6.42409e-06	-0.114648	0.0254916	177446	0.00011398	20.2273
genus.Prevotella7.id.11182.summary.txt.gz	rs430270	0.17134	2.86846e-06	0.139155	0.0297055	177446	0.000123653	21.9442
genus.Prevotella7.id.11182.summary.txt.gz	rs57404562	0.17731	6.21576e-07	0.155486	0.0316057	177446	0.000136373	24.2019
genus.Prevotella7.id.11182.summary.txt.gz	rs79263163	0.10128	7.51048e-06	-0.143982	0.031501	177446	0.00011772	20.8912
genus.Prevotella7.id.11182.summary.txt.gz	rs9426434	0.26362	9.71711e-06	-0.123657	0.0278514	177446	0.000111078	19.7124
genus.Prevotella7.id.11182.summary.txt.gz	rs9608249	0.08623	2.06687e-06	-0.158213	0.0336317	177446	0.0001247	22.1301
genus.Prevotella7.id.11182.summary.txt.gz	rs9959718	0.240204	1.90058e-06	0.133012	0.0275361	177446	0.000131478	23.333
								249.452
genus.Ruminiclostridium6.id.11356.summary.txt.gz	rs10829821	0.07819	3.47141e-06	-0.097606	0.0216072	177446	0.000114984	20.4056
genus.Ruminiclostridium6.id.11356.summary.txt.gz	rs116969552	0.05411	9.15949e-06	-0.166823	0.0376681	177446	0.000110522	19.6136
genus.Ruminiclostridium6.id.11356.summary.txt.gz	rs1871858	0.04175	9.11606e-06	-0.105422	0.0237274	177446	0.000111235	19.7402
genus.Ruminiclostridium6.id.11356.summary.txt.gz	rs2548459	0.46836	6.40206e-06	0.0554866	0.0122755	177446	0.000115129	20.4313
genus.Ruminiclostridium6.id.11356.summary.txt.gz	rs35362464	0.1624	8.99138e-06	0.0720077	0.0165387	177446	0.000106818	18.9562
genus.Ruminiclostridium6.id.11356.summary.txt.gz	rs61060922	0.05908	1.08647e-06	0.15913	0.0322283	177446	0.000137373	24.3793
genus.Ruminiclostridium6.id.11356.summary.txt.gz	rs663262	0.055347	3.39417e-06	-0.13498	0.0310715	177446	0.000106342	18.8718
genus.Ruminiclostridium6.id.11356.summary.txt.gz	rs67479537	0.06174	9.302e-06	0.118994	0.026487	177446	0.000113729	20.1828
genus.Ruminiclostridium6.id.11356.summary.txt.gz	rs71414120	0.03806	1.07697e-06	0.200894	0.0406434	177446	0.000137667	24.4315
genus.Ruminiclostridium6.id.11356.summary.txt.gz	rs72991535	0.05382	4.95367e-06	0.135604	0.0295174	177446	0.000118924	21.1048
genus.Ruminiclostridium6.id.11356.summary.txt.gz	rs73176030	0.30729	7.28883e-06	0.058665	0.013208	177446	0.000111166	19.7279
genus.Ruminiclostridium6.id.11356.summary.txt.gz	rs77193512	0.13633	1.29587e-06	0.0736533	0.0153163	177446	0.000130302	23.1243
genus.Ruminiclostridium6.id.11356.summary.txt.gz	rs792058	0.42537	8.57953e-06	0.0554234	0.0125423	177446	0.000110031	19.5266
genus.Ruminiclostridium6.id.11356.summary.txt.gz	rs79968172	0.06657	1.66054e-06	0.11614	0.0243083	177446	0.000128626	22.8268
genus.Ruminiclostridium6.id.11356.summary.txt.gz	rs9555756	0.12604	7.10127e-06	-0.0804138	0.0176692	177446	0.000116711	20.712
								314.035
genus.RuminococcaceaeUCG003.id.11361.summary.txt.gz	rs10490280	0.22716	4.15551e-06	-0.0672094	0.0143309	177446	0.000123934	21.9941
genus.RuminococcaceaeUCG003.id.11361.summary.txt.gz	rs11613919	0.17836	1.62509e-06	0.0727604	0.0155716	177446	0.000123027	21.8332
genus.RuminococcaceaeUCG003.id.11361.summary.txt.gz	rs139730	0.29095	9.72112e-06	-0.0577655	0.0130645	177446	0.000110164	19.5501
genus.RuminococcaceaeUCG003.id.11361.summary.txt.gz	rs16959793	0.266892	2.21709e-06	-0.062527	0.0131259	177446	0.000127867	22.6921
genus.RuminococcaceaeUCG003.id.11361.summary.txt.gz	rs2523124	0.37309	5.7837e-06	-0.0546625	0.0120823	177446	0.000115335	20.4678
genus.RuminococcaceaeUCG003.id.11361.summary.txt.gz	rs3013089	0.39822	4.38133e-06	-0.0551473	0.0120346	177446	0.000118323	20.9981
genus.RuminococcaceaeUCG003.id.11361.summary.txt.gz	rs4532474	0.141967	4.82127e-06	0.0769231	0.017045	177446	0.000114764	20.3665
genus.RuminococcaceaeUCG003.id.11361.summary.txt.gz	rs4629039	0.35216	6.54355e-06	0.0553742	0.0122659	177446	0.000114841	20.3802
genus.RuminococcaceaeUCG003.id.11361.summary.txt.gz	rs646327	0.46416	7.8318e-07	0.0586696	0.0118369	177446	0.000138427	24.5664
genus.RuminococcaceaeUCG003.id.11361.summary.txt.gz	rs6759615	0.08631	7.86224e-07	0.102523	0.0200204	177446	0.000147763	26.2235
genus.RuminococcaceaeUCG003.id.11361.summary.txt.gz	rs73341549	0.06559	1.50953e-07	-0.169857	0.0318768	177446	0.000159986	28.3932
genus.RuminococcaceaeUCG003.id.11361.summary.txt.gz	rs78720113	0.06328	7.59261e-06	-0.115348	0.0249601	177446	0.000120341	21.3563
								268.822
genus..Eubacteriumrectalegroup.id.14374.summary.txt.gz	rs10248854	0.28775	4.20676e-06	-0.0527827	0.0113464	177446	0.000121941	21.6404
genus..Eubacteriumrectalegroup.id.14374.summary.txt.gz	rs10797540	0.42909	3.53384e-06	0.0503179	0.0108389	177446	0.000121437	21.5509
genus..Eubacteriumrectalegroup.id.14374.summary.txt.gz	rs10892089	0.18802	6.21821e-06	-0.0635522	0.0140072	177446	0.000115995	20.585
genus..Eubacteriumrectalegroup.id.14374.summary.txt.gz	rs143694765	0.09317	9.75369e-06	0.0870025	0.019779	177446	0.000109029	19.3487
genus..Eubacteriumrectalegroup.id.14374.summary.txt.gz	rs16960159	0.04226	4.10132e-06	-0.156596	0.0336234	177446	0.000122225	21.6907
genus..Eubacteriumrectalegroup.id.14374.summary.txt.gz	rs2884897	0.05075	6.44426e-06	-0.129364	0.0289021	177446	0.000112889	20.0337
genus..Eubacteriumrectalegroup.id.14374.summary.txt.gz	rs314726	0.3606	1.37967e-06	0.0528824	0.0109486	177446	0.000131456	23.3291
genus..Eubacteriumrectalegroup.id.14374.summary.txt.gz	rs35398954	0.11362	5.39945e-07	-0.0901402	0.0174602	177446	0.000150179	26.6523
genus..Eubacteriumrectalegroup.id.14374.summary.txt.gz	rs3980709	0.17563	6.85524e-06	-0.0622701	0.0140572	177446	0.000110573	19.6227
genus..Eubacteriumrectalegroup.id.14374.summary.txt.gz	rs58498416	0.31338	9.6842e-06	-0.0517316	0.0118196	177446	0.000107942	19.1557
								213.609
genus.Bifidobacterium.id.436.summary.txt.gz	rs10841473	0.25836	1.64522e-06	-0.0624207	0.0129438	177446	0.000131041	23.2555
genus.Bifidobacterium.id.436.summary.txt.gz	rs12022129	0.21798	7.99643e-06	0.0619356	0.0138937	177446	0.000111977	19.8718
genus.Bifidobacterium.id.436.summary.txt.gz	rs12465599	0.41623	6.26677e-06	0.0535787	0.0118217	177446	0.000115746	20.5408
genus.Bifidobacterium.id.436.summary.txt.gz	rs13020688	0.39159	4.07258e-06	0.0562696	0.0122617	177446	0.000118666	21.059
genus.Bifidobacterium.id.436.summary.txt.gz	rs182549	0.445945	1.27822e-20	0.119703	0.0127294	177446	0.000498101	88.429
genus.Bifidobacterium.id.436.summary.txt.gz	rs1879087	0.074414	1.45213e-06	0.105365	0.0240529	177446	0.000108129	19.1889
genus.Bifidobacterium.id.436.summary.txt.gz	rs1961273	0.248923	3.50864e-07	0.0674036	0.0132319	177446	0.000146215	25.9488
genus.Bifidobacterium.id.436.summary.txt.gz	rs2491158	0.1759	8.04716e-06	0.0712624	0.015983	177446	0.000112018	19.8792
genus.Bifidobacterium.id.436.summary.txt.gz	rs2686790	0.14546	7.49893e-06	0.070741	0.0157926	177446	0.000113063	20.0646
genus.Bifidobacterium.id.436.summary.txt.gz	rs4567981	0.44554	1.92831e-06	0.0562084	0.0117923	177446	0.000128021	22.7196
genus.Bifidobacterium.id.436.summary.txt.gz	rs540489	0.24349	5.19458e-06	-0.0637641	0.0138746	177446	0.000119013	21.1206
genus.Bifidobacterium.id.436.summary.txt.gz	rs55888705	0.33403	6.67019e-06	0.0546319	0.0121139	177446	0.000114607	20.3387
genus.Bifidobacterium.id.436.summary.txt.gz	rs56108664	0.16975	2.4402e-06	0.0729971	0.0157926	177446	0.000120389	21.3648
genus.Bifidobacterium.id.436.summary.txt.gz	rs5746486	0.35772	8.99955e-06	-0.0536216	0.0120801	177446	0.000111027	19.7032
genus.Bifidobacterium.id.436.summary.txt.gz	rs62181700	0.28734	2.17246e-06	-0.0624643	0.0131205	177446	0.000127714	22.6651
genus.Bifidobacterium.id.436.summary.txt.gz	rs638382	0.39346	9.44766e-08	-0.0650864	0.0123008	177446	0.000157754	27.997
genus.Bifidobacterium.id.436.summary.txt.gz	rs6430601	0.2134	1.09486e-06	0.0796261	0.0170313	177446	0.000123167	21.858
genus.Bifidobacterium.id.436.summary.txt.gz	rs7322849	0.092323	1.08368e-08	0.112428	0.0201813	177446	0.000174869	31.0349
genus.Bifidobacterium.id.436.summary.txt.gz	rs75344046	0.04501	4.86354e-06	0.232354	0.0505979	177446	0.000118828	21.0878
genus.Bifidobacterium.id.436.summary.txt.gz	rs7570971	0.419886	2.01343e-19	0.113335	0.0125748	177446	0.000457578	81.2317
genus.Bifidobacterium.id.436.summary.txt.gz	rs76671854	0.13314	3.9567e-06	-0.0846055	0.0184003	177446	0.000119132	21.1418
genus.Bifidobacterium.id.436.summary.txt.gz	rs857444	0.34585	3.57097e-06	0.0558234	0.0121219	177446	0.000119501	21.2073
								611.708

## Sheet: Table S4
Table S4 Results of sensitivity analysis
[truncated: 239 more rows]
